# Supplementary material for: Limits on reliable information flows through stochastic populations
Source: PLoS Comput Biol. 2018 Jun 6;14(6):e1006195. doi: 10.1371/journal.pcbi.1006195 (PMC6005642; doi:10.1371/journal.pcbi.1006195)
Supplement: S1 Text — (TEX) [file pcbi.1006195.s001.tex]

% !TEX spellcheck=en_US

\documentclass[a4paper,UKenglish]{article}
\usepackage[margin=1in]{geometry}
\usepackage[T1]{fontenc}
% \usepackage[utf8]{inputenc}
\usepackage{amsmath}
\usepackage{amsthm}
\usepackage{amssymb}
\usepackage{stackrel}
\usepackage{xargs}[2008/03/08]
\usepackage{dsfont}
\usepackage[dvipsnames]{xcolor}

\usepackage{url}

% dirty space-saving tricks
%\usepackage[subtle]{savetrees}
%\usepackage{paralist}
%\usepackage{parskip}
%\parskip0pt-

\newenvironment{myeq}{$}{$}

\usepackage{mathtools}
\mathtoolsset{showonlyrefs}

\makeatletter
%%%%%%%%%%%%%%%%%%%%%%%%%%%%%% Textclass specific LaTeX commands.
\theoremstyle{plain}
\newtheorem{thm}{\protect\theoremname}
\newtheorem{corollary}{Corollary}[thm]
\newtheorem{remark}{Remark}
\newtheorem{lemma}[thm]{Lemma}
\newtheorem{theorem}[thm]{Theorem}
\newtheorem{claim}[thm]{Claim}
\newtheorem{definition}[thm]{Definition}
\newtheorem{example}[thm]{Example}

%%%%%%%%%%%%%%%%%%%%%%%%%%%%%% User specified LaTeX commands.
\usepackage{bbm}
\usepackage{xspace}

\global\long\def\pull{\ensuremath{\mathcal{PULL}}\xspace}
\global\long\def\pullk{\ensuremath{\mathcal{PULL}}(k)\xspace}
\global\long\def\push{\ensuremath{\mathcal{PUSH}}\xspace}
\global\long\def\spull{\ensuremath{\mathcal{\mbox{\em sequential}\textnormal{-}PULL}}\xspace}
\global\long\def\ppull{\ensuremath{\mathcal{\mbox{\em parallel}\textnormal{-}PULL}}\xspace}
\global\long\def\ppullk{\ensuremath{\mathcal{\mbox{\em parallel}\textnormal{-}PULL}}(k)\xspace}
\global\long\def\ppullone{\ensuremath{\mathcal{\mbox{\em parallel}\textnormal{-}PULL}}(1)\xspace}
\global\long\def\ppush{\ensuremath{\mathcal{\mbox{\em parallel}\textnormal{-}PUSH}}(1)\xspace}
\global\long\def\AVDT{\tt ACDT}
\global\long\def\cC{\cal{C}}


\global\long\def\rpull{\ensuremath{\mathcal{\mbox{\em broadcast}\textnormal{-}PULL}}\xspace}
\newcommand{\Natural}{\mathbb{N}}

\renewcommand{\epsilon}{\varepsilon}
\newcommand{\ind}[1]{\mathbbm{1}_{[#1]}}
\newcommand{\kl}{KL}
\newcommand{\bias}{s}
\newcommand{\type}{\eta}
\newcommand{\epsnorm}{d_{\epsilon}(x^{(<t)})}%{\lvert\epsilon^{x^{(<t)}}\rvert_1}

\renewcommand{\Pr}{P}

\makeatother

% \usepackage{babel}
\providecommand{\theoremname}{Theorem}


\begin{document}

\title{(Supplementary Information)\\
Limits on Reliable Information Flows through Stochastic Populations 
}
\author{Lucas Boczkowski   \and Emanuele Natale  \and Ofer Feinerman \and Amos Korman}
\date{}
\maketitle

%MACROS for comments
\newif\ifdraft
\drafttrue

\newcommand{\lnote}[1]{%
    \ifdraft {\color{olive}(\textbf{L}: #1)}
	\fi
	}
\newcommand{\enote}[1]{%
    \ifdraft {\color{red}(\textbf{E}: #1)}
	\fi
	}
\newcommand{\anote}[1]{%
    \ifdraft {\color{blue}(\textbf{A}: #1)}
	\fi
	}


\newcommand{\E}[1]{\mathbb{E}[#1]}

\global\long\def\lowerconst{\frac{1}{2}}

\global\long\def\opinion{f}
\global\long\def\op{\opinion}
%\global\long\def\sop{\op s0}
\global\long\def\sop{\opinion\left(s\right)}

\global\long\def\genop#1{\opinion}

\global\long\def\cond{\ |\ }

\renewcommand{\epsilon}{\varepsilon}
\newcommand{\bx}{\mathbf{x}}
\newcommandx\seqobs[1][usedefault, addprefix=\global, 1=t]{\bx^{(\leq#1)}}
\newcommandx\tildeseqobs[1][usedefault, addprefix=\global, 1=t]{{\tilde \bx}^{(\leq#1)}}
\newcommandx\Seqobs[1][usedefault, addprefix=\global, 1=t]{\mathbf{X}^{(\leq#1)}}
\newcommandx\tildeSeqobs[1][usedefault, addprefix=\global, 1=t]{\mathbf{\tilde X}^{(\leq#1)}}

\newcommandx\biasfactor{\epsilon^{div}}

\newcommand\bigO{\mathcal{O}}

\global\long\def\obs#1{x^{(#1)}}
\global\long\def\Obs#1{X^{(#1)}}

\newcommand{\N}{\mathbb{N}}

\global\long\def\msg{\mathrm{mes}}

\global\long\def\config#1{\bar{c}_{#1}}

\global\long\def\eqdef{\stackrel{\text{def}}{=}}

\global\long\def\histories#1{\mathcal{H}_{#1}}

\global\long\def\randseqobs{X_{t}}

\global\long\def\ratio#1{\Lambda_{#1}}


%%%%%%%%%%%%%%%%%%%%%%%%%%%%%%%%%%%%%%%%%%%%%%%%%%%%%%%%%%%%%%%%
% Repeatable theorems

\newcommand{\repeatable}[5]{
\begin{#1}{\label{#4}}
{#5}
\end{#1}
\theoremstyle{#3}
\newtheorem*{temp#4}{#2 \ref{#4} \textit{(restated)}}
\global\expandafter\def\csname #4\endcsname{
\begin{temp#4}
{#5}
\end{temp#4}}
}

\def\ThmStyle{plain}
\def\DefStyle{definition}
\newcommand{\rTheorem}[2]{\repeatable{thm}{Theorem}{\ThmStyle}{#1}{#2}}
\newcommand{\rLemma}[2]{\repeatable{lemma}{Lemma}{\ThmStyle}{#1}{#2}}
\newcommand{\rClaim}[2]{\repeatable{claim}{Claim}{\ThmStyle}{#1}{#2}}
\newcommand{\rExample}[2]{\repeatable{example}{Example}{\DefStyle}{#1}{#2}}
\newcommand{\rObservation}[2]{\repeatable{observation}{Observation}{\DefStyle}{#1}{#2}}


\section*{The models}

We consider a population of $n$ agents that interact stochastically and aim to converge on a particular opinion held by few knowledgable individuals. For simplicity, 
we assume that the set of opinions contain two opinions only, namely,  0 and 1.

As detailed in this section, we shall assume that agents have access to significant amount of resources, often exceeding more reasonable and realistic assumptions.
Since we are concerned with lower bounds, we do not lose generality from such permissive assumptions.  
These liberal assumptions  will actually simplify our proofs. One of these assumptions is the assumption that each agent is equipped with a unique identity $id(v)$ in the range $\{1,2,\ldots,n\}$ (see more details in Section \emph{Liberal assumptions}). 
%Moreover, whenever an agent $u$ observes some agent $v$, we will assume that $u$ can infer the identity of $v$. In other words, we provide agents with the ability to reliably distinguish between different agents at no cost. 

\subsection*{Initial configuration}
The initial configuration is described  in several layers. First, the {\em neutral initial configuration} corresponds to the initial states of the agents, before the sources and the desired opinion to converge to are set. 
(The term neutral is motivated by a physical
analogy, as opposed to a charged initial configuration.)

A random initialization is then applied to the given neutral initial configuration, which determines the set of sources and the opinion that agents need to converge to. This will result in what we call the {\em charged initial configuration}. It can represent, for example, an external event that was identified by few agents which now need to deliver their knowledge to the rest of the population.
 
\subsubsection*{Neutral initial configuration $\bx^{(0)}$} Each agent $v$ starts the execution with an \emph{input} that contains, in addition to its identity:
\begin{itemize}
    %\item a unique identity $id(v)\in\{1,2,\ldots,n\}$, 
    \item an initial {\em state} taken from some discrete set of states,  and
    \item a binary {\em opinion} variable $\lambda_v\in \{0,1\}$.
\end{itemize}
%
(The opinion of an agent could have been considered as part of the state of the
agent. We separate these two notions merely for the presentation purposes.)
%
The {\em neutral initial configuration} $\bx^{(0)}$ is the vector whose $i$'th index,
$\bx^{(0)}_i$ for $i\in\{1,2,\ldots,n\}$, is the input of the agent with
identity $i$. 


\subsubsection*{Charged initial configuration and  correct opinion} 
The charged initial configuration is determined in three stages. The first
corresponds to the random selection of sources,  the second to the selection of
the correct opinion, and the third to a possible update of states of sources,
as a result of being selected as sources with a particular opinion. 

\paragraph{1st stage - Random selection of sources.}
Given an integer $s\leq n$, a set $S$ of size $s$ is chosen uniformly at random
(u.a.r) among the agents. The agents in $S$ are called {\em sources}.  Note
that any agent has equal probability of being a  source. We assume that each
source knows it is a source, and conversely, each non-source  knows it is not a
source. 

\paragraph{2nd stage - Random selection of correct opinion.}
In the main model we consider, after sources have been determined in the first
stage, the sources are randomly initialized with an opinion, called the {\em
correct opinion}. That is, a fair coin is flipped to determine an opinion in
$\{0,1\}$ and all sources are assigned with this opinion. 

\paragraph{3rd stage - Update of initial states of sources.}
To capture a change in behavior as a result of being selected as a source with
a particular opinion, we assume that once the opinion of a source $u$ has been
determined, the initial state of $u$ may change according to some distribution
$f_{source-state}$ that depends on (1) its identity,  (2) its opinion, and (3)
the neutral configuration. Each source samples its new state independently. 


\subsection*{Alphabet and messages}
Agents communicate by observing each other according to some random pattern (for details see the Section \emph{Random interaction patterns}). To improve communication agents may choose which content, called {\em message}, they wish to reveal to other agents that observe them. Importantly, however, such messages are subject to noise. 

More specifically, at any given time, each agent $v$ (including
sources) displays a message $m\in \Sigma$, where $\Sigma$ is some finite
alphabet.  The alphabet $\Sigma$ agents use to communicate may be
richer than the actual information content they seek to disseminate, namely, their opinions. This, for
instance, gives them the possibility to express several levels of certainty
\cite{PLOS}. We can safely assume that the size of $\Sigma$ is at least two, and that 
$\Sigma$ includes both  symbols $0$ and $1$.  We are mostly concerned with the case where $\Sigma$ is of constant size ({\em i.e.,} independent of the number of agents), but note that our results hold 
for any size of the alphabet $\Sigma$, as long as the noise criterion is satisfied (see below).


\subsection*{$\delta$-uniform noise}
When an agent $u$ {\em observes} some agent $v$, it  receives a
sample of the message currently held by $v$. The noise in the sample is
characterized by a \emph{noise parameter} $0<\delta\leq 1/2$.  One of the important aspects in our theorems is that they are general enough to hold assuming {\em any} distribution governing the noise, as long as it satisfies the following noise criterion. 


\begin{definition}[The noise criterion with parameter $\delta$]
    Any time some agent $u$ observes an agent $v$ holding some message $m \in
    \Sigma$, the probability that $u$ actually receives a message $m'$ is at
    least $\delta$, for any $m' \in \Sigma$. We assume that all noisy samples
    are independent.
\end{definition}

Observe that the aforementioned criterion implies that $\delta\leq 1/|\Sigma|$, and that the case $\delta = 1/|\Sigma|$
corresponds to messages being completely random, and the rumor spreading
problem is thus unsolvable. 

We next define a weaker criterion,  that is particularly meaningful in cases in which sources are more restricted in their message repertoire than general agents. 
This may be the case, for example, if sources always choose to display their opinion as their message (possibly together with some extra symbol indicating that they are sources). Formally, we define $\Sigma'\subseteq \Sigma$ as the set  of possible messages that a source can hold together with the set of messages that can be observed when viewing a source ({\em i.e.,} after noise is applied). Our theorems actually apply to the following criterion, that requires that only messages in $\Sigma'$ are attained due to noise with some sufficient probability.

\begin{definition}[$\Sigma'$-relaxed noise ellipticity parameter $\delta$]
    We say that the noise has $\Sigma'$-relaxed ellipticity $\delta$ if $P_{m, m'} \geq \delta$
    for any $m\in \Sigma$ and $ m' \in \Sigma'$. 
\end{definition}

%See  Example \ref{example} for an illustration of a scenario in which the noise criterion is violated. 


\subsection*{Random interaction patterns}
We consider  several basic interaction patterns. 
Our main model is the \emph{parallel-\pull} model. In this model,  time
is divided into \emph{rounds}, where at each round $i\in \Natural^+$, each agent $u$ independently
selects an agent $v$ (possibly $u=v$) u.a.r from the population and then $u$ observes the message held by $v$.
%
The \emph{parallel-\pull} model should be contrasted with the
\emph{parallel-\push} model, in which $u$
can choose between \emph{sending} a message to the selected node $v$ or doing nothing. 
%
We shall also consider the following variants of \emph{\pull} model.

%\begin{compactitem}
\begin{itemize}
    \item \ppullk. Generalizing \ppull for an integer $1\leq k\leq n$, the \ppullk model allows agents to observe $k$ other agents in each round. That is, at each round $i\in \Natural^+$, each agent independently selects a set of $k$ agents (possibly including itself) u.a.r from the population and observes each of them. 
    \item  \spull. In each time step $t\in \Natural^+$,
         two agents $u$ and $v$ are selected uniformly at random (u.a.r)
        among the population, and agent $u$ observes $v$. 
%        The noisy sample is termed $\obs t$. 
    \item \rpull. At each time step $t\in \Natural^+$ one
        agent is chosen u.a.r. from the population and all agents observe it, receiving the same
        noisy sample of its message.
\end{itemize}
%
The \rpull model is mainly used for technical considerations. We use it in our
proofs as it simplifies our arguments while not harming their generality.
Nevertheless, this broadcast model can also capture some situations in which
agents can be seen simultaneously by many other agents, where the fact that all
agents observe the same sample can be viewed as noise being originated by the
observed agent.

Regarding the difference in time units between the models,
since interactions occur in parallel in the \ppull model, one round in that
model should  informally be thought of as roughly $n$ time steps in the \spull or \rpull
model. 


\subsection*{Liberal assumptions}
As mentioned, we shall assume that agents have abilities that surpass their
realistic ones. This does not only increases the generality of our
lower bounds, but also simplifies their proofs. Specifically, the following
liberal assumptions are considered.

\begin{itemize}
\item {\bf Unique identities.}
    Each agent is equipped with a unique identity $id(v)\in\{1,2,\ldots,n\}$, that
    is, for every two agents $u$ and $v$, we have $id(u)\neq id(v)$. Moreover,
    whenever an agent $u$ observes some agent $v$, we assume that $u$ can
    infer the identity of $v$. In other words, we provide agents with the ability
    to reliably distinguish between different agents at no cost. 
\item {\bf Unlimited internal computational power.} 
    We allow agents to have unlimited
    computational abilities including infinite memory capacity. Therefore, agents
    can potentially perform arbitrarily complex computations based on their
    knowledge (and their $id$).
\item {\bf Complete knowledge of the system.} 
    Informally, we assume that agents have access to the complete description
    of the system except for who are the sources and what is their opinion.
    More formally, we assume that each agent has access to:
    \begin{itemize}
    \item the  neutral initial configuration $\bx^{(0)}$,
    \item all the systems parameters, including the number of agents $n$, the
        noise parameter $\delta$, the number of sources $s$, and the
        distribution $f_{source-state}$ governing the update the states of
        sources in the third stage of the charged initial configuration. 
    \end{itemize}
\item {\bf Full synchronization.}  
    We assume that all agents are equipped with clocks that can count time
    steps (in \spull or \rpull) or rounds (in \ppullk). The clocks are
    synchronized, ticking at the same pace, and initialized to 0 at the
    beginning of the execution. This means, in particular, that if they wish,
    the agents can actually share a notion of time that is incremented at each
    time step. 
\item {\bf Shared randomness.}  
    We assume that algorithms can be randomized. That is, to determine the next
    action, agents can internally toss coins and base their decision on the
    outcome of these coin tosses. Being liberal, we shall assume that
    randomness is shared in the following sense. At the outset, an arbitrarily
    long  sequence $r$ of random bits is generated and the very same sequence
    $r$ is written in each agent's memory before the protocol execution starts.
    Each agent can then deterministically choose (depending on its  state)
    which random bits in $r$ to use as the outcome of its own random bits. 
    %
    In particular, since agents are allowed to have distinct initial states
    (e.g. by having \emph{unique identity labels}), they can choose
    to make use of disjoint sets of random bits, thus making use of independent
    random variables.
    %
    On the other hand, the shared randomness also implies that, for example,
    two agents can possibly make use of the very same random bits or merely
    observe the outcome of the random bits used by the other agents.
    Furthermore, the above implies that, conditioning on an agent $u$ being a
    non-source agent, all the random bits used by $u$ during the execution are
    accessible to all other agents.  
 \item {\bf Coordinated sources.} 
    Even though non-source agents do not know who the sources are, we assume
    that sources do know who are the other sources. This means, in particular,
    that the sources can coordinate their actions. 
\end{itemize}


 \subsection*{Algorithm}
Upon observation, each agent can alter its internal state (and in particular,
its message to be seen by others) as well as its opinion. 
%
In reality,
    the updates of these variables may follow different constraints. In the case
    of ants for example, it may take a long time to change their message even
    if their internal state changes. As part our liberal approach, we allow
    agents to change any part of their internal state instantaneously. 

The strategy in which agents update these variables is called
``algorithm''.  As mentioned, algorithms can be randomized, that is, to
determine the next action, agents can use the outcome of coin tosses in the
sequence $r$ (see the shared randomness assumption in Liberal assumptions). Overall,
the action of an agent $u$ at time $t$ depends on:
 \begin{enumerate}
    \item the initial state of $u$ in the charged initial configuration  (including, in particular, the identity of $u$ and whether or not it is a source),
        \item the initial knowledge of $u$ (including the system's parameters and the neutral configuration),

        \item the time step $t$, and the list of its observations (history) up to time $t-1$, denoted $x_u^{(<t)}$,
    \item the sequence of random bits $r$.
\end{enumerate}


    
    

  

\subsection*{Convergence and time complexity}
At any time, the opinion of an agent can be viewed as a binary \emph{guess}
function that  is used to express its most knowledgeable guess of the correct opinion. 
The agents aim to minimize the probability that they fail to guess this opinion.
In this context, it can be shown that the optimal guessing function is
deterministic (see A remark about random guess functions, in the Appendix). 
\begin{definition}
    \label{def:convergence}
    We say that \emph{convergence} has been achieved if one can specify a
    particular non-source agent $v$, for which it is guaranteed that its
    opinion is the correct opinion with probability at least $2/3$. The \emph{time
    complexity} is the number of time steps (respectively, rounds) required to
    achieve convergence. 
\end{definition}

We remark that the latter definition encompasses all three models  
considered. 


\begin{remark}[Different sampling rates of sources]
    We consider sources as agents in the population but remark that they can also
    be thought of as representing the environment. In this case, one may consider a
    different rate for sampling a source (environment) vs. sampling a typical
    agent. For example, the probability to observe any given source (or
    environment) may be $x$ times more than the probability to observe any given
    non-source agent. This scenario can also be captured by a slight adaptation
    of our analysis. When $x$ is an integer, we can alternatively obtain such
    a generalization by considering
    additional \emph{artificial} sources in the system. Specifically, we replace
    each source $u_i$ with a set of sources $U_i$ consisting of $x$ sources that
    coordinate their actions and behave identically (recall that we assume
    that sources know who are the other sources and can coordinate their
    actions),
    simulating the original behavior of $u_i$. Since the number of sources
    increases by a multiplicative factor of $x$, our lower bounds (see Theorem
    \ref{thm:main} and Corollary \ref{cor:reliable_source}) decrease by a
    multiplicative factor of $x^2$. 
\end{remark}


%%%%%%%%%%%%%%%%%%%%%%%%%%%%%%%%%%%%%%%%%%%%%%%%%%%%%%%%%%%%%%%%%%%%%%%%%%%%%%%%%
\section*{Related works in computer science}
%%%%%%%%%%%%%%%%%%%%%%%%%%%%%%%%%%%%%%%%%%%%%%%%%%%%%%%%%%%%%%%%%%%%%%%%%%%%%%

%

%%%% taken from our SODA RELATED WORKS section
In {\em Rumor Spreading} problems  (also referred to as {\em Broadcast}) a
piece of information typically held by a single designated agent is to be
disseminated to the rest of the population.
%
It is the subject of a vast literature in theoretical computer science, and
more specifically in the distributed computing community, see, {\em e.g.,}
\cite{SODA,CHHKM12,DGH88, DF11a, DGM11,  OHK14,  GoyalKS08, KSSV00, Pittel}. 
%, and  {\em majority-consensus} (here, called \majority \broadcast) problems in which processors are required to agree on a common output value which is the majority initial input value among all agents~\cite{Aspnes,kutten} or among a set of designated source agents \cite{OHK14}. 
While some works assume a fixed topology, the canonical setting does not assume
a network. Instead agents communicate through uniform $\push / \pull$ based
interactions (including the {\em phone call} model), in which agents interact in pairs with other agents independently chosen at each time step uniformly at random from all agents in the population. The success of such
protocols is largely due to their inherent simplicity and fault-tolerant
resilience \cite{ES09,KSSV00}.
In particular, it has been shown that under the $\push$ model, there exists an
efficient rumor spreading protocol that uses a single bit per message and can
overcome flips in messages (noise) \cite{OHK14}. 

The line of research initiated by El-Gamal \cite{gamalOriginal}, also studies a
broadcast problem with noisy interactions. The regime however is rather
different from ours: all $n$ agents hold a bit they wish to transmit to a
single receiver. 
%Moreover all agents know who is speaking, and whoever speaks is heard by everybody else. 
This line of research culminated in the $\Omega(n \log \log n)$  lower bound on
the number of messages shown in \cite{GoyalKS08}, matching the upper bound
shown many years earlier in \cite{Gal}.

Several works have investigated algorithmic properties of networks with
unstable topological structure, such as \emph{ephemeral networks},
\emph{evolving graphs} and \emph{edge-Markovian evolving graphs} \cite{avin_how_2008, clementi_information_2011,
akrida_ephemeral_2016}. Such works prove analytical results assuming that the
evolution of the topology satisfies certain constraints, and did not consider
the case of noise affecting communication in conjunction with the dynamicity of
the topology. 

\section*{The lower bounds}
%\label{sec:fixed_coin} 
Throughout this section we consider  $\delta<1/\lvert \Sigma \rvert$, such that $\frac{(1-\delta \lvert \Sigma \rvert)}{\delta sn} \leq \frac
    1{10}$. Our goal in this section is to prove the following result.
\begin{theorem}
    \label{thm:main}
    Assume that the relaxed $\delta$-uniform noise criterion is satisfied.
        \begin{itemize}
        \item Let $k$ be an integer. Any rumor spreading protocol on the \ppullk
            model cannot converge in fewer rounds  than
            \[
                \Omega\left(\frac{n\delta}{k\bias^2(1-\delta \lvert \Sigma \rvert)^2}\right).
            \]
        \item Consider either the  $\spull$ or the \rpull model. Any rumor
            spreading protocol cannot converges in fewer time steps  than        \[ 
                \Omega\left(\frac{n^2\delta}{\bias^2(1-\delta \lvert \Sigma \rvert)^2}\right).
            \]
    \end{itemize}
\end{theorem}
To prove the theorem, we first prove (in Reducing to the \rpull Model)  that an efficient  rumor spreading algorithm in either the noisy \spull model or the \ppullk model 
can be used to construct an efficient algorithm in the \rpull  model. The
resulting algorithm has the same time
complexity as the original one in the context of \spull and adds a multiplicative factor
of $kn$ in the context of \ppullk. 

We then show how to relate the rumor spreading problem in \rpull to a
statistical inference test (Rumor Spreading and hypothesis testing). A lower bound on the
latter setting is then achieved by adapting techniques from mathematical
statistics (Proof of Theorem \ref{thm:testcoin}). 

\begin{remark}
    The lower bound of Theorem \ref{thm:main}  loses relevance when $s$ is of order greater
    than $\sqrt{n}$. Indeed, the following simple protocol in the \rpull model
    turns out to match the lower bound. For simplicity's sake, let us consider
    the case of a binary alphabet $\Sigma = \left\{ 0,1 \right\}$, and assume
    without loss of generality that the sources' opinion is $1$. Each
    non-source agent, at each time step, chooses a random message u.a.r. in
    $\Sigma$, while each source agent always displays the correct message.
    After $n$ time steps, the agents have collected $n$ observations. If
    $s \gg \sqrt 10 n$, a straightforward application of the Chernoff bound shows
    that with high probability at least $s/2$ of the $n$ observations come from
    source agents. Thus, at most $n-s/2$ of the observations
    have distribution Bernoulli$(\frac 12)$, while at least $s/2$ of them are
    identically 1 before the effect of noise is taken into account. Since
    $s/2$ is of the same order of the standard deviation of the non-source
    messages, the agents have a good probability to correctly infer the correct
    opinion by choosing the most frequent message among the $n$ observations. 
\end{remark}

\subsection*{Reducing to the \rpull Model}\label{sec:reduction}
The following lemma establishes a formal
relation between the convergence times of the models we consider. 
We assume all models are subject to the same noise distribution. 
\begin{lemma} 
    \label{lem:ppullsimul}
    %The following hold
    %\begin{itemize}
        %\item 
            Any protocol operating in \spull can be simulated by a protocol operating in \rpull
            with the same time complexity.
        %\item 
            Moreover, for any integer $1\leq k\leq n$, any protocol $\mathcal P$ operating in \ppullk can be
            simulated by a protocol operating in \rpull with a time complexity that
            is $kn$ times that of $\mathcal P$ in \ppullk. 
    %\end{itemize}
\end{lemma}
\begin{proof}
    Let us first show how to  simulate a time step of \spull in the \rpull model. 
    Recall that in \rpull, in each time step, all agents receive the same observation sampled
    u.a.r from the population. Upon drawing such an observation, all
    agents use their shared randomness to generate a (shared) uniform
    random integer $X$ between $1$ and $n$. Then, the agent whose unique identity
    corresponds to $X$ is the one processing the observation, while all other
    agents ignore it.  This reduces the situation to a scenario in \spull, and the agents can safely execute the original algorithm designed for that model. 
        
    As for simulating a time step of \ppullk in the \rpull model, agents
    divide time steps in the latter model into \emph{rounds}, each composing of precisely $kn$ time steps. 
    Recall that the model assumes that agents share clocks that start
    when the execution starts and tick at each time step. This implies that
    the agents  can agree on the division of time into rounds, and can
    further agree on the round number. For an integer $i$, where $1\leq i\leq
    kn$, during the $i$-th step of each round, only the agent whose identity is ($i$ mod $n$)$+1$
    receives
    the observation, while all other agents ignore it. 
    %
    Observe that receiving the observation doesn't imply that the agent
        processes this observation. In fact, it will store it in its memory until
        the round is completed, and process it only then.
        %
    The aforementioned rule for receiving a message, ensures that when a
    round is completed in the \rpull model, each agent receives precisely $k$
    independent uniform samples as it would in a round of \ppullk. Therefore,
    at the end of each round $j\in \Natural^+$ in the \rpull model, all agents
    can safely execute their actions in the $j$'th round of the original
    protocol designed for \ppullk. This draws a precise bijection from rounds
    in \ppullk and rounds in \rpull. The multiplicative overhead of $kn$ simply
    follows from the fact that each round in \rpull consists of $kn$ time
    steps. 
\end{proof}

Thanks to Lemma \ref{lem:ppullsimul}, 
Theorem \ref{thm:main} directly follows from the next 
theorem.

\begin{thm}\label{thm:main_rpull}
    Consider the  $\rpull$ model and assume that the relaxed $\delta$-uniform
    noise criterion is satisfied.     Any rumor
            spreading protocol cannot converge in fewer time steps  than
            \[ \Omega\left(\frac{n^2\delta}{\bias^2(1-\delta\lvert \Sigma \rvert)^{2}}\right)~.\]
\end{thm}

The remaining of the section is dedicated to proving  Theorem \ref{thm:main_rpull}. 
Towards achieving this, we view the task of guessing the correct opinion in the  $\rpull$ model, given access to noisy samples, within the 
more general framework of distinguishing between two types of stochastic
processes which obey some specific assumptions. 

\subsection*{Rumor Spreading and hypothesis testing}

Consider the following class of problems. \paragraph{Adaptive Coin
Distinguishing Task (\AVDT).} A {\em distinguisher}  is presented with a
sequence of observations taken from a coin of type $\type$ where
$\type\in\{0,1\}$. We can think of the type $\type$ as initially set to $0$ or $1$ with
probability $1/2$ (independently of everything else). The goal of the
distinguisher is to determine the type $\type$, based on the observations.

More specifically, for a given time step $t$, denote the sequence of previous
observations (up to, and including, time $t-1$) by 
\[
    x^{(< t)}=(x^{(1)},\dots,x^{(t-1)}).
\]
For each time $t$, we denote the probability distribution of
the observation
$X^{(t)}_\type\in \Sigma$ that the distinguisher receives, given the type $\type \in \{0,1\}$ and the history of
previous observations $x^{(< t)}$, as 
\begin{equation}
    \label{eq:aa_coin}
    \Pr(X_{\type}^{(t)} = m \mid x^{(< t)}). %= p_{\type}^{(t)}(m, x^{(< t)}).
\end{equation}
%
We follow the common practice to use uppercase letters
to denote random variables and lowercase letter to denote a particular
realisation, e. g. $\Seqobs$ for the sequence of observations up
to time $t$, and $\seqobs$ for a corresponding realization.

\begin{remark} 
    We note that $\AVDT$ generalizes in several respects the canonical problem
    of distinguishing between an unbiased coin and a coin with fixed bias
    $\varepsilon$ (see, {\em e.g.,} Chapter $5$ in \cite{rig15}).
    It is more general because 1.
    %\begin{enumerate}
        %\item 
        the probabilities of observations may vary adaptively as a function of
        the outcome of the previous samples, since the coins %$p_0^{(t)}(m)$
        and $p_1^{(t)}(m)$ $\Pr(X_{0}^{(t)} = m \mid x^{(< t)})$ and
        $\Pr(X_{1}^{(t)} = m \mid x^{(< t)})$ in \eqref{eq:aa_coin} actually
        depend on $x^{(<t)}$, the history of observations up to time $t-1$, and
        2.
        %\item
         instead of binary random variables we consider $\Sigma$-valued random
         variables.
    %\end{enumerate}
\end{remark}
We next introduce, for each $m\in\Sigma$, the parameter 
\[
    \varepsilon(m, x^{(< t)})= \Pr(X_{1}^{(t)} = m \mid x^{(< t)}) -
    \Pr(X_{0}^{(t)} = m \mid x^{(< t)}).
\]
%This parameter depends on $x^{(<t)}$ but we omit this dependency for the sake of simplifying the notation. 
%
%Let \[\hat{\Sigma}^{(t)}=\{k\in \Sigma\mid \varepsilon^{(t)}(k)\neq 0\}\]
Since, at all times $t$, it holds that $\sum_{m \in \Sigma} \Pr(X_{0}^{(t)} = m
\mid x^{(< t)}) =  \sum_{m \in \Sigma} \Pr(X_{1}^{(t)} = m \mid x^{(< t)}) =
1$, then $\sum_{m \in \Sigma}\varepsilon(m, x^{(< t)})  = 0$. We shall be
interested in the quantity 
\[
    \epsnorm
    :=\sum_{m \in \Sigma}|\varepsilon(m, x^{(< t)})|,
\] 
which corresponds to the $\ell_1$ distance between the distributions
$\Pr(X_{0}^{(t)} = m \mid x^{(< t)})$ and $\Pr(X_{1}^{(t)} = m \mid x^{(< t)})$
given the sequence of previous observations. 

\paragraph{The bounded family ${\AVDT}(\varepsilon,\delta)$.}
We consider a family of instances of
    $\AVDT$, called ${\AVDT}(\varepsilon,\delta)$, governed by parameters $\varepsilon$ and $\delta$. Specifically, 
   this family contains all instances of  ${\AVDT}$ such that for  every $t$, and every history $x^{(<t)}$, we have:
   \begin{itemize}
   \item $\epsnorm \leq \epsilon$, and
   \item for every $m\in \Sigma$ such that $\varepsilon(m, x^{(< t)}) \neq 0$, we have $\delta
       \leq  \Pr(X_{\type}^{(t)} = m \mid x^{(< t)})$ for $\type\in \left\{ 0,1 \right\}$.
    \end{itemize}
\medskip
In the rest of the current section, we show how Theorem \ref{thm:main_rpull}, that deals with the
$\rpull$ model, follows directly from the next theorem that
concerns the adaptive coin distinguishing task, by setting \[\varepsilon=\frac
{2\bias(1-\delta \lvert \Sigma \rvert)} n.\]
The actual proof of  Theorem \ref{thm:testcoin} appears in Proof of Theorem \ref{thm:testcoin}. 
% \begin{thm}
%     \label{thm:testcoin}
%     Consider any protocol for any instance of $\AVDT(\varepsilon,\delta)$,
%     where $\frac{\varepsilon}{\delta}<\frac 1{10}$.
%     The probability of error after $t$ rounds is at least  $\frac 12 - 
%     \sqrt{0.787 \cdot t \varepsilon^2 / \delta}$. Hence
%     $0.564 \cdot \frac{\delta}{\varepsilon^2} $ samples  are required to
%     distinguish between a process of type $0$ and a process of type $1$, with probability of error less than
%     $\frac{1}{3}$.
% \end{thm}

% \anote{How about phrasing the above theorem as the following (it may be ore elegant)}
\begin{thm}
    \label{thm:testcoin}
    Consider any protocol for any instance of $\AVDT(\varepsilon,\delta)$,
    The number of samples
    required to distinguish between a process of type $0$ and a process of
    type $1$ with probability of error less than $\frac{1}{3}$ is at least
    \[
        \frac {\ln 2}9 
            \left( 
            \frac{6(\delta - \epsilon)^3}{\delta^3 - \delta^2\epsilon +3 \delta
            \epsilon^2 -\epsilon^3}
            \right)
            \frac{\delta}{\varepsilon^2}.
    \]

    In particular, if $10\varepsilon< \delta$, then the number of
    necessary samples
    is $\Omega\left(\frac{\delta}{\epsilon^2}\right)$.
    % \begin{equation}
    %     W(\epsilon, \delta) = 
    %     \begin{cases}
    %         \frac 1{\ln 2}\frac{\varepsilon^2}{\delta}
    %             & \text{ if }
    %                 \frac \epsilon\delta 
    %                     \leq 
    %                     1+\frac 13\left((\sqrt {89}-9)^{\frac 13}- \frac 2{(\sqrt
    %                         {89}-9)^{\frac 13}}\right)
    %                     \approx 0.371823,\\
    %         \frac 2{3\ln 2}\frac{\delta\varepsilon^3}{(\delta-\varepsilon)^3}
    %             & \text{ otherwise}.
    %     \end{cases}
    %     \label{eq:W}
    % \end{equation}
    % \begin{equation}
    %     W(\epsilon, \delta) = 
    %     \frac{1}{\ln 2} 
    %         \left( \frac{1}{2} +
    %         \frac{\delta^2\epsilon}{3(\delta - \epsilon)^3}
    %         \right)
    %         \frac{\varepsilon^2}{\delta}.
    %     \label{eq:W}
    % \end{equation}
    % %
    % In particular, if $\frac \epsilon\delta < \frac{1}{10} $,
    % the number of samples should
    % be at least  $0.14\cdot \frac{\delta}{\epsilon^2}$.
\end{thm}

\subsubsection*{Proof of Theorem \ref{thm:main_rpull} assuming Theorem
   \ref{thm:testcoin}}
    %We begin by providing the high-level structure of the proof. 
    %We first focus on the single-source case. 
    %
    Consider a rumor spreading protocol $\cal{P}$ in the \rpull model. 
    Fix a node $u$.
    We first show that running $\cal{P}$ by all agents, the perspective of node $u$ corresponds to a specific instance of
    $\AVDT(\frac {2\bias(1-\delta \lvert \Sigma \rvert)} n,\delta)$ called
    $\Pi(\mathcal{P}, u)$.
    We break down the proof of such correspondence into two claims. 
        
    \paragraph{The $\AVDT$ instance $\Pi(\mathcal{P}, u)$.}
    %Given a protocol $\cal{P}$ for the rumor spreading problem
    %in \rpull, we define the following particular instance of $\AVDT(\frac
    %{2s} n,\delta)$, called $\Pi(\cal{P})$. 
    %
    Recall that we assume that each agent knows the complete neutral initial
    configuration, the number of sources $s$, and the shared  of random bits
    sequence $r$. We avoid writing such parameters as explicit arguments to
    $\Pi(\mathcal{P}, u)$ in order to simplify notation, however, we stress that what follows assumes that these parameters are fixed.
The bounds we show hold for any fixed value of $r$ and hence also when $r$ is randomized.

    %
    Each agent is interested in discriminating between two families of
    charged initial configurations: Those in which the correct opinion is $0$ and
    those in which it is $1$ (each of these possibilities occurs with probability
    $\frac 12$).
    %
    Recall that the correct opinion is determined in the 2nd  stage of the
    charged initial configuration, and is independent form the choice of sources
    (1st stage).
    
    We next consider the perspective of  a generic non-source agent $u$, and define the instance  $\Pi(\mathcal{P}, u)$ as follows. 
    %
    Given the history $x^{(< t)}$, we set
    $\Pr(X_{\type}^{(t)} = m \mid x^{(< t)})$, for $\type\in \left\{ 0,1 \right\}$,
    to be equal to the probability that $u$ observes message $m\in\Sigma$ at time
    step $t$ of the execution $\cal{P}$. 
    %
    For clarity's sake, we remark that the latter probability is conditional
    on:
    \begin{itemize}
        \item the history of observations being $x^{(< t)}$,
        \item the sequence of random bits $r$,
        \item  the correct opinion being $\type\in \{0,1\}$,
        \item  the neutral initial configuration,
        \item  the identity of $u$,
        \item  the algorithm $\mathcal P$, and
        \item the system's parameters (including  the distribution $f_{source-state}$ and the number of sources $s$).
    \end{itemize}
    %
    %This defines a particular instance of  $\AVDT$ which we call $\Pi(\mathcal{P}, u)$. 
    %
    \begin{claim}
    \label{claim:subclaim2}
        Let $\cal{P}$  be a correct protocol for the rumor spreading problem in
        \rpull and let $u$ be an agent  for which the protocol is guaranteed to
        produce the correct opinion with probability at least $p$ by some
        time $T$ (if one exists), for any fixed constant $p\in (0,1)$. 
        Then $\Pi({\cal{P}},u)$ can be solved in time $T$ with correctness
        being guaranteed with probability at least $p$. 
    \end{claim} 
    \begin{proof}
        Conditioning on $\eta\in\{0,1\}$ and on the random seed $r$, 
        the distribution of observations in the $\Pi(\mathcal{P}, u)$ instance
        follows precisely the distribution of observations as perceived from
        the perspective of $u$ in \rpull. 
        Hence, if the protocol $\cal{P}$ at $u$ terminates  with output $j\in
        \{0,1\}$ at round $T$, after the $T$-th observation in $\Pi({\cal{P}},u)$ we
        can set $\Pi({\cal{P}},u)$'s output to $j$ as well. Given that the two
        stochastic processes have the same law, the correctness guarantees are
        the same. 
    \end{proof}
    
    
    
    \begin{claim} 
        \label{claim:subclaim1}
      $\Pi({{\cal{P}},u})\in \AVDT\left(\frac{2(1-\delta \lvert \Sigma \rvert)s}{n},\delta\right)$.
    \end{claim}      
    \begin{proof}%[Proof of Claim \ref{claim:subclaim1}.]      
        Since the noise in \rpull flips each message $m\in\Sigma$ into any
        $m'\in \Sigma'$ with probability at least $\delta$, regardless of the
        previous history  and of $\type \in \{0,1\}$, at all times $t$ we have 
        %
        \[
          m\in
        \Sigma' \implies  \Pr(X_{\type}^{(t)} = m \mid x^{(< t)}) \geq \delta.
        \]
        %
        Consider a message $m\in  \Sigma\setminus \Sigma'$ (if such a message exists). By
        definition, such a  message could only be received  by observing a
        non-source agent. But given the same history $x^{(<t)}$, the same sequence of random bits $r$, and the same
        initial knowledge, the behavior of a
        non-source agent is the same, no matter what is the correct opinion
        $\eta$. Hence, for $m\in \Sigma\setminus \Sigma'$ we have
        $\Pr(X_{0}^{(t)} = m \mid x^{(< t)}) = \Pr(X_{1}^{(t)} = m \mid x^{(<
        t)})$, or in other words, \[m\in  \Sigma\setminus \Sigma' \implies \varepsilon(m, x^{(< t)}) = 0.\]
        
        \medskip
        It remains to show that $\epsnorm \leq \frac{2(1-\delta \lvert \Sigma \rvert)s}{n}$. 
        %
        Let us consider two  executions of the rumor spreading
        protocol, with the same neutral initial configuration, same shared
        sequence of random bits $r$, same set of sources, except that in the
        first the correct opinion is $0$ while in the other it is $1$. 
        %
        Let us condition on the history of observations $x^{(<t)}$ being the
        same in both processes. 
        
        %
        As mentioned,  given the same history $x^{(<t)}$, the behavior of a non-source
        agent is the same, regardless of the correct opinion $\eta$.  It
        follows that the difference in the 
        probability of observing any given message is only due to the event that a source is observed.
        %
        Recall that the number of  sources is $s$. Therefore, the probability of observing a source is  $s/n$, and we may write as a first approximation 
        $\varepsilon(m, x^{(< t)}) \leq \bias/n$
        . However, we can be more precise. In fact, $\varepsilon(m, x^{(< t)})$ is slightly smaller than $\bias/n$, because the noise can still affect the message of a source.
        
        We may interpret $\varepsilon(m, x^{(< t)})$ as the following
        difference. For a source $v\in S$, let $m_\eta^{v}$ be the message of
        $u$ assuming the given history  $x^{(< t)}$ and that $v$ is of type $\type \in \{0,1\}$ (the
        message $m_\eta^{v}$  is deterministically determined given the
        sequence $r$ of random bits, the neutral initial configuration, the parameters of the system, and the
        identity of $v$). Let $\alpha_{m',m}$ be the probability that the noise
        transforms a message $m'$ into a message $m$. Then 
        \[
            \varepsilon(m, x^{(< t)}) 
            = \frac 1 n \sum_{v \in S} (\alpha_{m_1^{v},m} -
            \alpha_{m_0^{v},m}),
        \]
        and 
        \begin{equation}
            \epsnorm
            =\sum_{m\in \Sigma} |\varepsilon(m, x^{(< t)})|
            \leq \frac 1 n\sum_{m\in \Sigma}\sum_{v \in S} |\alpha_{m_1^{v},m}
            - \alpha_{m_0^{v},m}|.
            \label{eq:epsnorm}
        \end{equation}
        %
        By the definition of ${\AVDT}(\varepsilon,\delta)$, it follows that
        either $\alpha_{m_1^{v},m} = \alpha_{m_0^{v},m}$ (if $\varepsilon(m,
        x^{(< t)})=0$) or $\delta \leq\alpha_{m_1^{v},m}, \alpha_{m_0^{v},m}
        \leq 1-\delta$ (if $ \varepsilon(m, x^{(< t)})\neq 0$). Thus, to bound
        the right hand side in \eqref{eq:epsnorm}, we can use the following
        claim (proven in Proof of Claim \ref{claim:tv})
        \begin{claim}\label{claim:tv}
            Let $P$ and $Q$ be two distributions over a universe $\Sigma$ such that for any element $m\in \Sigma$,
            $\delta \leq P(m), Q(m) \leq 1-\delta.$
            Then $\sum_{m\in \Sigma} \lvert P(m) - Q(m) \rvert \leq 2 (1-\delta \lvert \Sigma \rvert).$
        \end{claim}
        %
        %\lnote{ It may seem that $(1-\delta\lvert\Sigma_+ \rvert)$ can be
        %    negative. But it bounds from above $\sum_{m\in \Sigma} \lvert P(m)
        %    - Q(m) \rvert$). Fortunately, there is no contradiction because
        %    implicitly $\delta$ is taken such that the upper bound is positive.
        %    This is because we have $\delta < 1/\lvert \Sigma \rvert$. Shuold
        %    we say something ? }

        
        \bigskip
        Applying Claim \ref{claim:tv} for a fixed $v\in S$ to distributions $(\alpha_{m_0^{v},m})_m$ and 
        $(\alpha_{m_1^{v},m})_m$, we obtain
        \[
            \frac 1 n\sum_{m\in \Sigma}\sum_{v\in S} |\alpha_{m_1^{v},m} - \alpha_{m_0^{v},m}|
            \leq \frac 1 n 2 \sum_{v\in S} (1-\delta \lvert\Sigma \rvert)
            \leq \frac{2(1-\delta \lvert\Sigma \rvert)\bias}{n}.
        \] 
        Hence, we have $\Pi({\cal{P}})\in
        \AVDT\left(\frac{2(1-\delta \lvert \Sigma \rvert)\bias}{n},\delta\right)$, establishing  Claim \ref{claim:subclaim1}.
    \end{proof}  
    %
    %

    Thanks to Claims \ref{claim:subclaim2} and \ref{claim:subclaim1}, Theorem \ref{thm:main_rpull} regarding the $\rpull$ model
    becomes a direct consequence of Theorem \ref{thm:testcoin} on the adaptive
    coin distinguishing task, taking \[\varepsilon=\frac {2(1-\delta \lvert \Sigma \rvert)\bias} n~.\]
    More precisely, the assumption $\frac{(1-\delta \lvert \Sigma \rvert)}{\delta sn}\leq c$ for some small constant $c$, ensures that $\frac{\varepsilon}{\delta} \leq c$ as required by Theorem \ref{thm:testcoin}.
     The lower bound $\Omega\left(\frac{\varepsilon^2}{\delta}\right)$ corresponds to 
     \[\Omega\left(\frac{n^2\delta}{(1-\delta \lvert \Sigma \rvert)^{2}\bias^2}\right)~.\]
     This concludes the proof of Theorem \ref{thm:main_rpull}.
    To establish our results it remains to prove Theorem \ref{thm:testcoin}. 
\subsection*{Proof of Theorem \ref{thm:testcoin}}

We start by recalling some facts from Hypothesis Testing. 

We use the notation $\log(\cdot)$  to denote the base 2 logarithms, i.e.,
    $\log_2(\cdot)$ and for a probability distribution $P$, use the notation $P(x)$
    as a short for $P(X=x)$.
%
First let us
recall two standard notions of (pseudo) distances between probability
distributions. Given two discrete distributions $P_0,P_1$ over a probability space
$\Omega$ with the same support,
the {\em total variation distance} is defined as 
\begin{align*}
    TV(P_0,P_1) :=  \frac 12 \sum_{x \in \Omega} \lvert P_0(x) - P_1(x) \rvert,
\end{align*}
and the  Kullback-Leibler divergence $\kl(P_0,P_1)$ is
defined as
\begin{align*}
    \kl(P_0,P_1) := \sum_{x\in \Omega} P_0(x) \log \frac{P_1(x)}{P_0(x)}.
\end{align*}
%
The assumption that the support is the same is not necessary but it
    is sufficient for our purposes, and is thus made for
    simplicity's sake.

The following lemma shows that, when trying to discriminate between
distributions $P_0,P_1$, the total variation relates to the smallest error probability we
can hope for.
%
% \begin{lemma}[{{Neyman-Pearson \cite[Lemma $5.3$ and Proposition $5.4$]{rig15}}}]
%     \label{lem:neyman}
%     Let $P_0,P_1$ be two distributions over some domain $\Omega :=\left\{
%     \bx^{(\leq t)}\right\}$ and $f :\Omega\rightarrow\{0,1\}$ a
%     (possibly probabilistic) guessing function which ``guesses'' whether
%     the observations $\bx^{(\leq t)}$ were drawn from $P_0$ (in which case
%     it outputs $0$) or from $P_1$ (in which case it outputs $1$). 
%     Then
%     \begin{equation}
%         \text{\ensuremath{{\textstyle \Pr_{0}}}}\left(\genop t(\Seqobs)=1\right) 
%         + \text{\ensuremath{{\textstyle \Pr_{1}}}}\left(\genop t(\Seqobs)=0\right) 
%             \geq 1-TV(P_0,P_1).
%     \end{equation}
% \end{lemma}
\begin{lemma}[{{Neyman-Pearson \cite[Lemma $5.3$ and Proposition $5.4$]{rig15}}}]
    \label{lem:neyman}
    Let $P_0,P_1$ be two distributions. Let $X \in \Omega$ be a random variable
    of distribution either $P_0$ or $P_1$. Consider a (possibly probabilistic) mapping
    $f :\Omega\rightarrow\{0,1\}$ that attempts to ``guess'' whether
    the observation $X$ was drawn from $P_0$ (in which case
    it outputs $0$) or from $P_1$ (in which case it outputs $1$). 
    Then, we have the following lower bound,
    \begin{equation}
        \text{\ensuremath{{\textstyle \Pr_{0}}}}\left(f(X)=1\right) 
        + \text{\ensuremath{{\textstyle \Pr_{1}}}}\left(f(X)=0\right) 
            \geq 1-TV(P_0,P_1).
    \end{equation}
\end{lemma}
The total variation is related to the $\kl$ divergence by the following inequality.
\begin{lemma}[{{Pinsker \cite[Lemma $5.8$]{rig15}}}]
    \label{lem:pinsker}
    For any two distributions $P_0,P_1$,
    \begin{equation}
        TV(P_0,P_1) \leq \sqrt{ KL\left(P_0,P_1\right)}.
    \end{equation}
\end{lemma}

We are now ready to prove the theorem. 

\begin{proof}[Proof of Theorem \ref{thm:testcoin}]
    %
    Let us define
    $\text{\ensuremath{{\textstyle \Pr_{\eta}}}}\left(\ \cdot\ \right)=\Pr\left(\
    \cdot\cond\text{``correct distribution is $\eta$''}\right)$
    for $\eta\in \left\{ 0,1 \right\}$.
    %
    We denote $P^{(\leq t)}_\type$, $\type \in \left\{ 0,1 \right\}$, the two
    possible distributions of $\Seqobs$. 
    %
    We refer to  $P_0^{(\leq t)}$ as the distribution of
    \emph{type $0$} and to $P_1^{(\leq t)}$ as the distribution of \emph{type $1$}. Furthermore,
    we define the \emph{correct type} of a sequence of observations $\Seqobs$ to be 
    $0$ if the observations are sampled from $P^{(\leq t)}_0$, and to be $1$ if they are
    sampled from $P^{(\leq t)}_1$. 

    After
    $t$ observations $\seqobs = (\obs 1, \dots, \obs t)$ we have to decide
    whether the distribution is of type $0$ or $1$. 
    %The decision function is denoted $\genop t: \seqobs \rightarrow\left\{ 0,1\right\} $.
    %Without loss of generality, $f$ can be considered to be deterministic.
    Our goal is to
    maximize the probability of guessing the type of the distribution, observing $\Seqobs $,
    which means that we want to minimize
    \begin{align}
        \Pr\left(\genop t (\Seqobs) \neq\text{``correct type''}\right)
    %        &=\Pr\left(\genop t(\Seqobs)=1\cond\text{``coin is of type 0''}\right) 
    %            \Pr\left( \text{``coin is of type 1''} \right)\\
    %        & \qquad+\Pr\left(\genop t(\Seqobs)=0\cond\text{``coin is of type 1''}\right)
    %            \Pr\left( \text{``coin is of type 0''} \right)\\
        =\sum_{\eta\in\{ 0,1 \}}
        \text{\ensuremath{{\textstyle \Pr_{\eta}}}}\left(\genop t(\Seqobs)=1-\eta\right)
            \Pr\left( \text{``correct type is $\eta$''} \right).
            \label{eq:total}
    \end{align}
    Recall that the correct type is either 0 or 1 with probability $\frac 12$. 
    Thus, the error probability described in \eqref{eq:total} becomes
    \begin{align}
         \frac 12 \text{\ensuremath{{\textstyle \Pr_{0}}}}\left(\genop t(\Seqobs)=1\right)
            + \frac 12 \text{\ensuremath{{\textstyle \Pr_{1}}}}\left(\genop t(\Seqobs)=0\right).
            \label{eq:after_prior}
    \end{align}

    By combining Lemmas \ref{lem:neyman} and  \ref{lem:pinsker} with $X =
    \Seqobs$ and $P_\type= P_{\type}^{(\leq t)}$ for $\type=0,1$,
     we get the following Theorem. Although for convenience we think of $f$ as a deterministic
     function, it could in principle be randomized (see A remark about random guess functions, in the Appendix).
    %
    \begin{thm}
        \label{thm:aux}
        Let $\genop t$  be any guess function. Then
        \begin{align}
            \text{\ensuremath{{\textstyle \Pr_{0}}}}\left(\genop
            t(\Seqobs)=1\right) +\text{\ensuremath{{\textstyle
            \Pr_{1}}}}\left(\genop t(\Seqobs)=0\right) \geq 1- \sqrt{
            KL\left(P_0^{(\leq t)}, P_1^{(\leq t)}\right)}.
            \label{eq:lowerKL}
        \end{align}
    \end{thm}
Theorem \ref{thm:aux} implies that 
 for the probability of error to be small, it must be the case that the term $KL\left(P_0^{(\leq t)}, P_1^{(\leq t)}\right)$ is large. 
 Our next goal is therefore to show that in order to make this term large, $t$ must be large. 
    
    Note that $P_\type^{(\leq T)}$ for $\type \in \{0, 1\}$ cannot be written
    as the mere product of the marginal distributions of the $X^{(t)}$s, since the
    observations at different times may not necessarily be independent. Nevertheless, we can still express the
    term $
      \kl(P_0^{(\leq T)},P_1^{(\leq T)})$
       as a sum, using the Chain Rule for $\kl$ divergence (see Lemma $3$ in
      \url{http://homes.cs.washington.edu/anuprao/pubs/CSE533Autumn2010/lecture3.pdf}).
      It yields
    \begin{align}
        \kl(P_0^{(\leq T)},P_1^{(\leq T)}) = \sum_{t\leq T}
        \kl(P_0(x^{(t)}\mid x^{(<t)}),P_1(x^{(t)} \mid x^{(<t)})),
        \label{eq:KL}
   \end{align}
    where
    \begin{multline}
        \kl(P_0(x^{(t)}\mid x^{(<t)}),P_1(x^{(t)} \mid x^{(<t)}))  \\
        := \sum_{x^{(<t)} \in \Sigma^{t-1}} P_0(x^{(<t)})
            \sum_{x^{(t)}\in \Sigma}
                P_0(x^{(t)}\mid x^{(<t)}) \log \frac{P_0(x^{(t)}\mid
                x^{(<t)})}{P_1(x^{(t)} \mid x^{(<t)})}.\\
        = \sum_{x^{(<t)} \in \Sigma^{t-1}} P_0(x^{(<t)})
            \sum_{ m \in \Sigma}
                P_0( X_{0}^{(t)} = m \mid x^{(<t)}) \log \frac{P( X_{0}^{(t)} = m \mid
                x^{(<t)})}{P( X_{1}^{(t)} = m \mid x^{(<t)})}.
        \label{eq:condKL}
    \end{multline}
    Since we are considering an instance of  
    $\AVDT\left( \epsilon,\delta\right)$, we have 
    \begin{itemize}
        \item $\epsnorm =\sum_{m \in \Sigma}|\varepsilon(m, x^{(< t)})| \leq \epsilon$, and         
        \item for every $m\in \Sigma$ such that $\varepsilon(m, x^{(< t)}) \neq 0$, it holds that $\delta
           \leq  \Pr_\type( X_{0}^{(t)} = m \mid x^{(< t)})$ for $\type\in \left\{ 0,1 \right\}$.
    \end{itemize}
    We make use of the previous facts to upper bound the \kl~divergence terms in the
    right hand side of \eqref{eq:condKL}, as follows (recall that we omit the dependency of
        $p^{(<t)}$ and $\varepsilon^{(<t)}$ on the past observations
        $x^{(<T)}\in \Sigma^{t-1}$, in the interest of readability).
    %
    % The marginals $P_\type(x_i\mid x^{<t})$ are probability distributions over $\Sigma$
    \begin{align}
        &\kl(P_0(x^{(t)}\mid x^{(<t)}),P_1(x^{(t)} \mid x^{(<t)}))\\  
        %&:= \sum_{x^{(<t)} \in \Sigma^{t-1}} P_0(x^{(<t)}) \sum_{x^{(t)}\in \Sigma}
        %    P_0(x^{(t)}\mid x^{(<t)}) \log \frac{P_0(x^{(t)}\mid x^{(<t)})}{P_1(x^{(t)} \mid x^{(<t)})} \\
        &= \sum_{x^{(<t)} \in \Sigma^{t-1}} P_0(x^{(<t)}) \sum_{m\in \Sigma}
            \left( \Pr(X_{0}^{(t)} = m \mid x^{(< t)}) 
                \log \frac{\Pr(X_{0}^{(t)} = m \mid x^{(< t)})}
                        {\Pr(X_{0}^{(t)} = m \mid x^{(< t)})+ \varepsilon(m, x^{(< t)})} \right)\\
        &= - \sum_{x^{(<t)}} P_0(x^{(<t)}) \sum_{m\in \Sigma}
            \left( \Pr(X_{0}^{(t)} = m \mid x^{(< t)}) 
                \log\left(1+\frac{\varepsilon(m, x^{(< t)})}{\Pr(X_{0}^{(t)} = m \mid x^{(< t)})}\right) \right).
        \label{eq:innerlog}
    \end{align}
    Recall that we assume 
    \begin{equation}
        \frac{\varepsilon(m, x^{(< t)})}{\Pr(X_{0}^{(t)} = m \mid x^{(<
        t)})} 
        \leq \frac{\varepsilon(m, x^{(< t)})}{\delta}
        %\leq \frac{\biasfactor \bias}{n\delta} 
        \leq \frac{\varepsilon}{\delta}.
        \label{eq:boundonepsdelta}
    \end{equation}
    % Hence, using the Taylor expansion of $\log(1+x)$ around $0$, the inner sum
    % can be expressed as 
    % \[
    %     \frac{1}{\ln 2} \sum_{m}
    %         \left({\varepsilon(m, x^{(< t)})} -
    %         \frac{1}{2}\frac{(\varepsilon(m, x^{(< t)}))^2}{\Pr(X_{0}^{(t)} = m \mid x^{(< t)})}+
    %     \Theta \left( \frac{(\varepsilon(m, x^{(< t)}))^3}{\Pr(X_{0}^{(t)} = m
    %     \mid x^{(< t)})^2} \right) \right).
    % \]
    We make use of the following claim, which follows from the Taylor expansion
    of $\log(1+u)$ around $0$. More details can be found in the Appendix, Proof of Claim \ref{claim:taylor}.
    \begin{claim}\label{claim:taylor}
        Let $x \in [-a , a]$ for some $a\in (0,1)$. Then
    %    \begin{equation*}
            $ \lvert \log(1+x) - x + x^2 / 2 \rvert \leq \frac{x^3}{3(1-a)^3}$.
  %      \end{equation*}
    \end{claim}
   Using Claim \ref{claim:taylor} with $a=\frac \epsilon\delta$, we can bound 
    the inner sum appearing in
    \eqref{eq:innerlog} from above and below with 
    \begin{equation}
        \frac{1}{\ln 2} \sum_{m \in \Sigma}
            \left({\varepsilon(m, x^{(< t)})} -
            \frac{1}{2}\frac{(\varepsilon(m, x^{(< t)}))^2}{\Pr(X_{0}^{(t)} = m \mid x^{(< t)})} \pm
        \frac{\delta^3}{3(\delta - \epsilon)^3} \left( \frac{(\varepsilon(m, x^{(< t)}))^3}{\Pr(X_{0}^{(t)} = m
        \mid x^{(< t)})^2} \right) \right).
        \label{eq:taylor}
    \end{equation}
    %Recall that $\sum_{m}{\varepsilon(m, x^{(< t)})} =0$ and that we assume 
    %\begin{itemize}
    %    \item $\sum_{m} \lvert \varepsilon(m, x^{(< t)}) \rvert \leq \varepsilon$, and 
    %    \item for $m$ such that $\varepsilon(m, x^{(< t)})\neq 0$,
    %        $\Pr(X_{0}^{(t)} = m \mid x^{(< t)})\geq \delta$.
    %\end{itemize}
    % \anote{say something about how you got $\frac{1000}{2187}$, and what is
    % the $c$ you choose in Claim 14 (also would be better to use a different
    % letter than $c$ because it is already used)..}
    %
    % (The constant $1000/2187$ corresponds to $\frac{1}{3(1-a)^3}$, with $a = \frac{9}{10}$
    % as $\frac{10^3}{3(9)^3} = \frac{1000}{2187}$.)

    Since $\sum_{m} \lvert \varepsilon(m, x^{(< t)}) \rvert \leq \varepsilon$,
    we also have that $\sum_m{(\varepsilon(m, x^{(< t)}))^2} \leq \epsilon^2$.
    The latter bound, together with the fact that
    $\Pr(X_{0}^{(t)} = \tilde m \mid x^{(< t)})\geq \delta$
    for any $\tilde m\in \Sigma$ such that $\varepsilon(\tilde m, x^{(<
    t)})\neq 0$,
    %\end{itemize}
    %These facts together with the Cauchy-Schwarz inequality imply that 
    implies
    \begin{align}\label{eq:flower}
        \sum_m\frac{(\varepsilon(m, x^{(< t)}))^2}{\Pr(X_{0}^{(t)} = m \mid x^{(< t)})}
        \leq \frac{\varepsilon^2}{\delta}~.
    \end{align}
    Finally, we can similarly bound the term $\sum_{m \in \Sigma}
    \left({(\varepsilon(m, x^{(< t)}))^3}/{\Pr(X_{0}^{(t)} = m \mid x^{(<
    t)})^2}\right)$ with
    \begin{equation}\label{eq:power}
        \sum_{m \in \Sigma}
        \left({(\varepsilon(m, x^{(< t)}))^3}/{\Pr(X_{0}^{(t)} = m \mid x^{(<t)})^2}\right)
        \leq  \frac{\varepsilon^3}{\delta^2}.
    \end{equation}
    %where the last equality follows from \eqref{eq:boundonepsdelta}.

    Recall that $\sum_{m}{\varepsilon(m, x^{(< t)})} =0$, thus the first term
    in \eqref{eq:taylor} disappears. 
    %
    Hence, 
    substituting the bounds \eqref{eq:flower} and \eqref{eq:power} in \eqref{eq:taylor}, 
    we have 
    \begin{align}
    \sum_{m} P(X(t) =m|x(<t)) &
        \left|
            \log\left(1+\frac{\varepsilon(m, x^{(< t)})}{\Pr(X_{0}^{(t)} = m \mid x^{(< t)})}\right)
        \right|\\
        &\leq   \frac{1}{\ln 2} 
            \left( \frac{1}{2}\frac{\varepsilon^2}{\delta}  +
            %\frac{1}{10}\frac{1000}{2187}\frac{\varepsilon^2}{\delta} 
            \frac{\delta\epsilon^3}{3(\delta - \epsilon)^3}
            \right) \cdot   \sum_{m} P(X(t) =m|x(<t))
            \\
        &
        \leq    
        \frac{1}{\ln 2} 
            \left( \frac{1}{2} +
            \frac{\delta^2\epsilon}{3(\delta - \epsilon)^3}
            \right)
            \frac{\varepsilon^2}{\delta} \cdot 1.
        \label{eq:upper}
    \end{align}
    %
    % A direct calculation shows that 
    % \begin{itemize}
    %     \item if 
    %         \begin{equation}
    %             \frac \epsilon\delta 
    %             \leq 
    %             1+\frac 13\left((\sqrt {89}-9)^{\frac 13}- \frac 2{(\sqrt
    %                 {89}-9)^{\frac 13}}\right),
    %             \label{eq:magiccondition}
    %         \end{equation}
    %        then 
    %         $\frac{1}{2} \geq \frac{\delta^2\epsilon}{3(\delta - \epsilon)^3}$
    %         and \eqref{eq:upper} is less
    %         than $\frac{\varepsilon^2}{\delta\ln 2}$, otherwise
    %     \item if \eqref{eq:magiccondition} does not hold,
    %         then \eqref{eq:upper} is less
    %         than $\frac 2{3\ln
    %         2}\frac{\delta\varepsilon^3}{(\delta-\varepsilon)^3}$.
    % \end{itemize}
    % %
    %
    %
    If we define the right hand side \eqref{eq:upper} to be $W(\epsilon, \delta)$ and we
    %Hence, we can write 
    %
    %\begin{equation}
    %    \left|
    %        \log\left(1+\frac{\varepsilon(m, x^{(< t)})}{\Pr(X_{0}^{(t)} = m \mid x^{(< t)})}\right)
    %    \right|
    %    \leq W(\epsilon, \delta).
    %    \label{eq:theSuperUpper}
    %\end{equation}
    %% \anote{Help the reader a bit. Say where you take each part from and
    %% recall that the first sum in (9) is zero. You can make an equation for
    %% that in page 6 and refer to it} 
        substitute the previous bound in \eqref{eq:innerlog}, we get
    \begin{equation}
        \kl(P_0(x^{(t)}\mid x^{(<t)}),P_1(x^{(t)} \mid x^{(<t)})) 
        \leq 
        W(\epsilon, \delta),
        \label{eq:bouding}
    \end{equation}
    %
    and combining the previous bound with \eqref{eq:KL}, we can finally
    conclude that for any integer $T$, we have
    \[
        \kl(P_0^{(\leq T)},P_1^{(\leq T)})  \leq T \cdot W(\epsilon, \delta).
    \]
    Thus, from Theorem \ref{thm:aux} and the latter bound, it follows that the
    error under a uniform prior of the source type, as defined in
    \eqref{eq:after_prior}, is at least
    \[
   \frac 12
            \text{\ensuremath{{\textstyle \Pr_{0}}}}\left(\genop
            t(\Seqobs)=1\right) + \frac 12\text{\ensuremath{{\textstyle
            \Pr_{1}}}}\left(\genop t(\Seqobs)=0\right) \geq \frac 12 - \frac 12 \sqrt{\kl(P_0^{(\leq T)},P_1^{(\leq T)})}
    \geq \frac 12 - \frac 12 \sqrt{T \cdot W(\epsilon, \delta)}.
    \]
    Hence, the
    number of samples $T$ needs to be greater than 
    \[
        \frac 19 \frac{1}{W(\epsilon, \delta)}
        = 
        \frac {\ln 2}9 
            \left( 
            \frac{6(\delta - \epsilon)^3}{\delta^3 - \delta^2\epsilon +3 \delta
            \epsilon^2 -\epsilon^3}
            \right)
            \frac{\delta}{\varepsilon^2}.
    \]
    to allow the possibility that the error be
    less than $1/3$. 

    In particular, if we assume that ${10}\epsilon< \delta$, then we can bound
    \[
        \frac{\delta^2\epsilon}{3(\delta - \epsilon)^3} \leq \frac{\delta^3}{10}
        \cdot \frac{1}{3(9/10)^3 \delta^3}
        \leq \frac{100}{2187}.
    \]
    It follows that \eqref{eq:upper} can be bounded with
    \[
        W(\varepsilon, \delta) \leq \frac \delta {\epsilon^2} \frac{1}{\ln 2}\left(\frac{1}{2} +
        \frac{100}{2187}\right) \leq 0.79 \,,
    \]
    and so
    \[
        \frac 19
        \frac{1}{W(\epsilon, \delta)} \geq 0.14 \cdot \frac{\delta}{\epsilon^2}
        = \Omega\left(\frac{\delta}{\epsilon^2}\right).
    \]
    %
    This completes the proof of Theorem \ref{thm:testcoin} and hence of
    Theorem \ref{thm:main_rpull}.
\end{proof}
\subsection*{Detectable sources}
In this section, we aim to prove the following.

\begin{corollary}
    \label{cor:reliable_source}
    Consider the setting in which sources are reliably detectable.  Assume that
    the relaxed $\delta$-uniform noise criterion is satisfied and let 
    $T=\left( \frac{n^2\delta}{s^2(1-\delta\lvert \Sigma \rvert)^2}\right)^{1/3}$. 
    \begin{itemize}
         \item % the $\rpull$ model. 
             Consider the $\spull$ model.
             Assume that $sT\geq C
    \log n$, for a large enough constant $C$.
          %   Assume $\left( \frac{n^2\delta}{s^2(1-\delta \lvert \Sigma \rvert)^2}\right)^{1/3} \geq C \log n$ for some sufficiently large constant $C$.
              Any rumor spreading scheme cannot converge in less than $\Omega
        \left(T\right)$ time steps. 
        \item Let $k$ be an integer. 
        Assume that $sT/k\geq C
    \log n$, for a large enough constant $C$.
    Any rumor spreading protocol in the $\ppullk$ model cannot 
        converge in less than ${\Omega}({T}/{k})$ rounds.   
    \end{itemize}
\end{corollary}
\begin{proof}
    Let us start with the first item of the corollary, namely the lower bound
    in the $\spull$ model. For any step $t$, let $S(t)$ denote the set of
    sources together with the agents that have directly observed at least one
    of the sources at some point up to time $t$. We have $S=S(0)\subseteq
    S(1)\subseteq S(2)\subseteq \ldots$. The size of the set $S(t)$ is a random variable
    which is expected to grow at a moderate speed. Specifically,   letting $s'=\frac{11}{10}\cdot s \cdot T$, we obtain: 
    \begin{claim}
        \label{claim:chernoff}
       With probability at least $1-n^{-10}$, we have $\lvert S(T)\rvert \leq  s'$.
    \end{claim}
    \begin{proof}[Proof of Claim \ref{claim:chernoff}]
        The variable $S(T)$  may be written as a sum of indicator variables 
        \begin{align*}
            S(T) 
            &= \sum_{i=1}^n \mathds{1}(\text{Agent $i$ observed at least one 
                source before step $t$})\\
            &\leq \sum_{i=1}^n \sum_{r\leq T} \mathds{1}(\text{Agent $i$ observes
                a source on step $r$}).
        \end{align*}
        This last expression is a sum of $n\cdot T$ independent Bernoulli
        variables with parameter $s/n$. In other terms, it is a binomial
        variable with probability $s/n$ and $T \cdot n$ trials. By a standard
        Chernoff bound the probability that it deviates by a multiplicative
        factor $\frac{11}{10}$ from its mean $s\cdot T$ is less than
        $\exp(-\Omega(sT)) \leq  n^{-10}$. The last bound holds because we assume $sT\geq C \log n$ for some large enough constant $C$.
    \end{proof}
    \newcommand{\event}{\mathcal E}
    \newcommand{\prob}{\rho}
    Denote by $\event$ the event that $|S(t)|\leq s'$ for
    every $t\leq T$. Using Claim \ref{claim:chernoff}, we know that
    $\Pr(\event) \geq 1-n^{-10}$.
    Our next goal is to prove that the probability $\prob$ that a given agent
    correctly guesses the correct opinion is low for any given time $t\leq c
    T$, where $c$ is a small constant. For this purpose, we condition on
    the highly likely event $\event$. Removing this conditioning will amount to
    adding a negligible term (of order at most $n^{-10}$) to $\prob.$
   
    In order to bound $\prob$, we would like to invoke Theorem
    \ref{thm:main_rpull} with the number of sources upper bounded by
    $s'$. Let us explain why it applies in this context. To begin with, we may
    adversarially assume (from the perspective of the lower bound) that all agents in $S(t)$ learn the value of the correct
    bit to spread. Thus, they essentially become ``sources'' themselves. In
    this case the number of sources varies with time, but the proof of Theorem
    \ref{thm:main_rpull}
    can easily be shown to cover this case as long as $s$ (i.e.,
    $s'$ here) is an upper bound on the number of sources at all times. We can
    therefore safely apply Theorem \ref{thm:main_rpull} with $s'$. 
    By the choice of $T$, 
    \[
        T = \Theta\left(\frac{n^{2}\delta}{(s')^2(1-\delta\lvert \Sigma \rvert)^2}\right)~.
    \] 
     Hence, we can set $c$ to be a  sufficiently small constant such that for all times $t \leq cT$,    the probability of guessing correctly, even in this adversarial scenario,
    is less than $1/3$. In other words, we have $\prob\leq 1/3$.
    All together, this yields a lower bound of $\Omega(T)$ on the convergence time.
    \medskip
    
    As for the \ppullk model, the argument is similar. 
    After $T'={T}/{k}$ parallel rounds,
    using a similar claim as Claim \ref{claim:chernoff}, we have that with high
    probability, at most
    $\bigO(ks T')$ agents have directly observed one of the $s$ sources by time $T'$. 
    Applying Theorem \ref{thm:main_rpull} with $s'' =
    \bigO(ks T')= \bigO(sT)$ yields a lower bound (in terms of samples in the broadcast model) of
    \begin{equation}
    \Theta\left(\frac{n^{2}\delta}{(s'')^2(1-\delta\lvert \Sigma \rvert)^2}\right) = 
    \Theta\left(\frac{n^{2}\delta}{s^2 T^2(1-\delta\lvert \Sigma \rvert)^2}\right) = \Theta(T).
    \end{equation}
    The last line follows by choice of $T$.
    Hence $T$ is a lower bound on the number of samples, which is attained in $T'$ rounds of \ppullk model.
\end{proof}


\begin{thebibliography}{10}

\bibitem{akrida_ephemeral_2016}
E.~C. Akrida, L.~Gasieniec, G.~B. Mertzios, and P.~G. Spirakis.
\newblock Ephemeral networks with random availability of links: {The} case of
  fast networks.
\newblock {\em Journal of Parallel and Distributed Computing}, 87:109--120,
  January 2016.

\bibitem{avin_how_2008}
C.~Avin, M.~Kouck, and Z.~Lotker.
\newblock How to {Explore} a {Fast}-{Changing} {World} ({Cover} {Time} of a
  {Simple} {Random} {Walk} on {Evolving} {Graphs}).
\newblock In {\em ICALP}, number 5125 in LNCS, pages 121--132. 2008.

\bibitem{SODA}
L.~Boczkowski, A.~Korman, and E.~Natale.
\newblock Minimizing message size in stochastic communication patterns: Fast
  self-stabilizing protocols with 3 bits.
\newblock In {\em SODA}, pages 2540--2559, 2017.

\bibitem{CHHKM12}
K.~Censor{-}Hillel, B.~Haeupler, J.~A. Kelner, and P.~Maymounkov.
\newblock Global computation in a poorly connected world: fast rumor spreading
  with no dependence on conductance.
\newblock In {\em {STOC}}, pages 961--970, 2012.

\bibitem{clementi_information_2011}
A.~Clementi, A.~Monti, F.~Pasquale, and R.~Silvestri.
\newblock Information {Spreading} in {Stationary} {Markovian} {Evolving}
  {Graphs}.
\newblock {\em IEEE Transactions on Parallel and Distributed Systems},
  22(9):1425--1432, September 2011.

\bibitem{DGH88}
A.~Demers, D.~Greene, C.~Hauser, W.~Irish, J.~Larson, S.~Shenker, H.~Sturgis,
  D.~Swinehart, and D.~Terry.
\newblock Epidemic algorithms for replicated database maintenance.
\newblock In {\em {PODC}}, 1987.

\bibitem{DF11a}
B.~Doerr and M.~Fouz.
\newblock Asymptotically optimal randomized rumor spreading.
\newblock {\em Electronic Notes in Discrete Mathematics}, 38:297--302, 2011.

\bibitem{DGM11}
B.~Doerr, L.~A. Goldberg, L.~Minder, T.~Sauerwald, and C.~Scheideler.
\newblock Stabilizing consensus with the power of two choices.
\newblock In {\em {SPAA}}, pages 149--158, 2011.

\bibitem{gamalOriginal}
A.~El-Gamal.
\newblock Open problems presented at the 1984 workshop on specific problems in
  communication and computation sponsored by bell communication research.

\bibitem{ES09}
R.~Els{\"{a}}sser and T.~Sauerwald.
\newblock On the runtime and robustness of randomized broadcasting.
\newblock {\em Theor. Comput. Sci.}, 410(36):3414--3427, 2009.

\bibitem{OHK14}
O.~Feinerman, B.~Haeupler, and A.~Korman.
\newblock Breathe before speaking: efficient information dissemination despite
  noisy, limited and anonymous communication.
\newblock In {\em PODC, 2014}.

\bibitem{Gal}
R.~G. Gallager.
\newblock Finding parity in a simple broadcast network.
\newblock {\em IEEE Trans. Inf. Theor.}, 34(2):176--180, 2006.

\bibitem{GoyalKS08}
N.~Goyal, G.~Kindler, and M.~E. Saks.
\newblock Lower bounds for the noisy broadcast problem.
\newblock {\em {SIAM} Journal of Computing}, 37(6):1806--1841, 2008.

\bibitem{KSSV00}
R.~M. Karp, C.~Schindelhauer, S.~Shenker, and B.~V{\"{o}}cking.
\newblock Randomized rumor spreading.
\newblock In {\em {FOCS}}, pages 565--574, 2000.

\bibitem{PLOS}
A.~Korman, E.~Greenwald, and O.~Feinerman.
\newblock Confidence sharing: An economic strategy for efficient information
  flows in animal groups.
\newblock {\em PLoS Computational Biology}, 10(10), 2014.

\bibitem{Pittel}
B.~Pittel.
\newblock On spreading a rumor.
\newblock {\em SIAM Journal of Applied Mathematics}, 47(1):213--223, 1987.

\bibitem{rig15}
P.~Rigollet.
\newblock High dimensional statistics.
\newblock {\em Lecture notes for course 18S997.}, 2015.

\end{thebibliography}

\clearpage
\appendix
\section*{Missing proofs}
\subsection*{Proof of Claim \ref{claim:tv}}
The proof of the Claim could be slightly shortened using the well-known fact that the
$l_1$ distance between two probability distribution equals two times the total
variation between them. We derive a proof from first principles for
completeness.

In general, define $\Sigma_+$, $\Sigma_-$ and $\Sigma_=$ respectively as $\{m:
P(m)>Q(m) \}$, $\{m: P(m) < Q(m) \}$ and $\{m: P(m) = Q(m)\}$. 
%
We have    
    \begin{align*}        
    \sum_{m\in \Sigma} \lvert P(m) - Q(m) \rvert &= \sum_{m\in \Sigma_+} (P(m) - Q(m)) + \sum_{m\in \Sigma_-} (Q(m) - P(m)) \\
    &= P(\Sigma_+) - Q(\Sigma_+) + Q(\Sigma_-) - P(\Sigma_-) \\
    &= 1-P(\Sigma_-)-P(\Sigma_=) - Q(\Sigma_+) + 1- Q(\Sigma_+)-Q(\Sigma_=)- P(\Sigma_-) \\
    &= 2 - 2P(\Sigma_-)  - 2Q(\Sigma_+) - P(\Sigma_=) - Q(\Sigma_=).
    \end{align*}
%     where in the last line we used the fact that 
% $Q(\Sigma \setminus \Sigma_+) - P(\Sigma \setminus \Sigma_+)=
% 1-Q(\Sigma_+) - 1 + P(\Sigma_+) = P(\Sigma_+) - Q(\Sigma_+).$
% %
Note that for any set $S$, $Q(S) \geq \delta \lvert S \rvert$ using the fact that $Q(m) \geq \delta$ for any $m$ and similarly for $P$. Thus the last line is bounded by $2- 2\delta (\lvert \Sigma_= \rvert + \lvert \Sigma_- \rvert + \lvert \Sigma_= \rvert) = 2(1- \delta \lvert \Sigma \rvert )$.

% %
% \paragraph{Case $1$.} If $\Sigma_+$ is a singleton, $\Sigma_+ = \{m^*\}$, then 
% $P(\Sigma_+)-Q(\Sigma_+)= P(m^*)-Q(m^*) \leq 1-\delta \lvert \Sigma \rvert$, by assumption.
% %
% \paragraph{Case $2$.} Otherwise, $\lvert \Sigma_+ \rvert \geq 2$ and 
% \begin{align*}
%     2 \sum_{m\in \Sigma_+} (P(m) - Q(m)) &\leq 2- 2\sum_{m \in \Sigma_+}Q(m)\\
%     &\leq 2(1-\delta\lvert\Sigma_+ \rvert).
% \end{align*}
%         using the fact that for any $m$, $Q(m) \geq \delta$, and the fact that $P$ is a probability measure.
  This completes the proof of Claim \ref{claim:tv}.


% Let $\Sigma_+ := \{m: P(m)>Q(m) \}$. We may write    
%     \begin{align*}        
%     \sum_{m\in \Sigma} \lvert P(m) - Q(m) \rvert &= \sum_{m\in \Sigma_+} (P(m) - Q(m)) + \sum_{m\in \Sigma \setminus \Sigma_+} (Q(m) - P(m))\\
%         &= P(\Sigma_+) - Q(\Sigma_+) + Q(\Sigma \setminus \Sigma_+) - P(\Sigma \setminus \Sigma_+)\\
%         &= 2( P(\Sigma_+) - Q(\Sigma_+)),
%     \end{align*}
%     where in the last line we used the fact that 
% $Q(\Sigma \setminus \Sigma_+) - P(\Sigma \setminus \Sigma_+)=
% 1-Q(\Sigma_+) - 1 + P(\Sigma_+) = P(\Sigma_+) - Q(\Sigma_+).$
% %
% We now distinguish two cases. 
% %
% \paragraph{Case $1$.} If $\Sigma_+$ is a singleton, $\Sigma_+ = \{m^*\}$, then 
% $P(\Sigma_+)-Q(\Sigma_+)= P(m^*)-Q(m^*) \leq 1-\delta \lvert \Sigma \rvert$, by assumption.
% %
% \paragraph{Case $2$.} Otherwise, $\lvert \Sigma_+ \rvert \geq 2$ and 
% \begin{align*}
%     2 \sum_{m\in \Sigma_+} (P(m) - Q(m)) &\leq 2- 2\sum_{m \in \Sigma_+}Q(m)\\
%     &\leq 2(1-\delta\lvert\Sigma_+ \rvert).
% \end{align*}
%         using the fact that for any $m$, $Q(m) \geq \delta$, and the fact that $P$ is a probability measure.
%   This completes the proof of Claim \ref{claim:tv}.

% By symmetry, exchanging the roles of $P$ and $Q$ (which leaves the left hand side unchanged), we also obtain
% $\sum_{m\in \Sigma} \lvert P(m) - Q(m) \rvert \leq 2 (1-\delta\lvert \Sigma_- \rvert)$

  \qed
  
\subsection*{A remark about random guess functions}
In this section, we show that we may relax the guessing function $f$ to be probabilistic.
In other words, allowing
        $\Pr(\genop t(\tildeseqobs)=1)=p$ for some $\tildeseqobs$ and some probability
        $0<p<1$, would not allow to reduce further the value of
        \eqref{eq:after_prior}. Indeed, if we consider a probabilistic $\genop
        t(\tildeseqobs)$
        in \eqref{eq:after_prior}, we could rewrite the latter as a 
        convex combination of deterministic guessing functions. 
        To illustrate this, consider for example the case in which $f$ is
        random only on a particular input $\tildeseqobs$, and define the two
        deterministic guessing function
        \[
            f_1(\seqobs) = 
            \begin{cases}
                1& \text{ if } \seqobs = \tildeseqobs,\\
                f(\seqobs)& \text{ otherwise},                
            \end{cases}
            \qquad \text{and} \qquad 
            f_0(\seqobs) = 
            \begin{cases}
                0& \text{ if } \seqobs = \tildeseqobs,\\
                f(\seqobs)& \text{ otherwise}.
            \end{cases}
        \]
        From the above definition (and the law of total probability), it follows that 
        \[
             \Pr_\type \left(\genop t(\Seqobs)=1\right) = 
                 p \Pr_\type\left(\genop t_1(\Seqobs)=1\right) 
                 + (1-p) \Pr_{\type}\left(\genop t_0(\Seqobs)=1\right)
             \qquad\text{ for }\type \in \left\{ 0,1 \right\},
        \]
        which means
        \[
        \begin{split}
            &\frac 12 \text{\ensuremath{{\textstyle \Pr_{0}}}}\left(\genop t(\Seqobs)=1\right)            
            + \frac 12 \text{\ensuremath{{\textstyle \Pr_{1}}}}\left(\genop t(\Seqobs)=0\right)\\
            &=
            \frac 12 \left( p \text{\ensuremath{{\textstyle
                \Pr_{0}}}}\left(\genop t_1(\Seqobs)=1\right) 
                + (1-p) \text{\ensuremath{{\textstyle \Pr_{0}}}}\left(\genop
                t_0(\Seqobs)=1\right)\right)\\
            &\qquad+ \frac 12 \left( p \text{\ensuremath{{\textstyle
                \Pr_{1}}}}\left(\genop t_1(\Seqobs)=0\right) 
                + (1-p) \text{\ensuremath{{\textstyle \Pr_{1}}}}\left(\genop t_0(\Seqobs)=0\right)\right).
        \end{split} 
        \]
        The above calculation can be generalized to the case in which $f$ is
        random on any subset of inputs (possibly all).  
        %
        Thus, our results still hold for probabilistic guess functions.
        Informally, this means that we can allow agents to take decisions by
        ``flipping a coin''. We assume $\genop{}$ to be deterministic for the
        sole purpose of easing the presentation. 

\subsection*{Proof of Claim \ref{claim:taylor}}
    Using a Taylor expansion of $\log (1+u)$ of order $3$ around $0$ and the
    Remainder Theorem, we obtain, for any $x \in [-a,a]$,
    \[
         \lvert \log(1+x) - x + x^2 / 2 \rvert  \leq \frac{x^3}{6} \max_{y \in [-a,a]} (\log (1+y))^{(3)},
    \]
    where $f^{(3)}$ for a function $f$ stands for the third derivative of $f$.
    Since 
    \[
        (\log (1+y))^{(3)} = \frac{2}{(1+y)^3},
    \]
    Claim \ref{claim:taylor} follows.
\qed
%%%%%%%%%%%%%%%%%%%%%%%%%%%%%%%%%%%%%%%%%%%%%%%%%%%%%

\end{document}
