# Supplementary material for: Limits on reliable information flows through stochastic populations
Source: PLoS Comput Biol. 2018 Jun 6;14(6):e1006195. doi: 10.1371/journal.pcbi.1006195 (PMC6005642; doi:10.1371/journal.pcbi.1006195)
Supplement: S1 Table — (XLSX) [file pcbi.1006195.s002.xlsx]

## Sheet: Sheet1
Experiment number (all experiments groups size=6)	Ordered Interactions
	identity of interacting ant	identity of other interaction ant
1	4	1
1	4	3
1	5	3
1	4	2
1	6	5
1	4	3
1	5	4
1	6	3
1	3	2
1	4	2
1	5	3
1	6	2
1	6	2
1	4	3
1	2	1
1	3	2
1	3	1
1	3	2
1	3	2
1	4	2
1	4	1
1	1	3
1	5	1
1	6	4
1	6	1
1	6	2
1	5	4
1	6	1
1	4	3
1	3	1
1	2	1
1	3	1
1	4	1
1	2	1
1	3	1
1	4	1
1	6	3
1	6	1
1	4	1
1	6	4
1	6	3
1	2	3
1	6	2
1	4	2
1	4	2
1	4	3
1	4	2
1	2	1
1	4	1
1	2	1
1	4	3
1	3	2
1	4	2
1	2	1
1	5	1
1	4	2
1	5	1
1	4	2
1	3	2
1	4	3
1	3	1
1	3	2
1	6	3
1	4	2
1	3	1
1	6	1
1	3	1
1	4	2
1	2	1
1	4	1
1	2	1
1	3	1
1	2	1
1	4	1
1	5	1
1	4	3
1	4	3
1	3	2
1	4	2
1	6	3
1	6	4
1	4	3
1	3	2
1	2	1
1	6	3
1	6	3
1	6	5
1	1	2
1	4	2
1	2	1
1	4	1
1	6	2
1	6	3
1	1	2
1	2	3
1	3	2
1	6	2
1	6	2
1	3	2
1	4	2
1	4	1
1	2	1
1	4	1
1	4	6
1	4	1
1	2	1
1	3	2
1	6	3
1	2	1
1	4	2
1	3	1
1	6	3
1	4	1
1	4	3
1	4	1
1	1	5
1	4	1
1	3	1
1	4	1
1	6	1
1	4	3
1	4	1
1	6	3
1	6	4
1	5	1
1	3	1
1	6	4
1	4	1
1	4	2
1	2	3
1	2	1
1	3	6
1	2	1
1	4	2
1	5	2
1	2	1
1	5	1
1	4	2
1	4	6
1	4	3
1	6	3
1	4	2
1	3	1
1	5	2
1	3	1
1	6	5
1	6	2
1	4	1
1	4	2
1	6	1
1	2	1
1	6	3
1	4	1
1	2	1
1	6	2
1	6	3
1	2	1
1	6	3
1	6	2
1	2	1
1	4	1
1	4	2
1	6	4
1	2	1
1	4	2
1	4	1
1	4	1
1	4	3
1	4	3
1	4	1
1	4	2
1	2	1
1	3	2
1	4	2
1	6	3
1	6	5
2	5	3
2	5	3
2	3	1
2	4	3
2	5	2
2	5	3
2	2	1
2	5	3
2	4	3
2	6	3
2	5	3
2	6	2
2	6	5
2	5	1
2	5	1
2	5	2
2	5	3
2	3	2
2	4	2
2	5	3
2	6	3
2	5	3
2	6	5
2	6	5
2	6	3
2	6	3
2	6	5
2	3	1
2	5	2
2	5	2
2	5	4
2	5	3
2	1	4
2	6	2
2	6	5
2	6	3
2	6	4
2	6	2
2	6	5
2	6	2
2	4	3
2	6	4
2	4	2
2	6	1
2	6	3
2	6	5
2	5	3
2	5	3
2	3	1
2	3	1
2	3	1
2	5	3
3	5	2
3	6	5
3	6	3
3	6	1
3	6	2
3	6	4
3	6	2
3	6	1
3	3	1
3	6	1
3	6	3
3	5	1
3	6	1
3	6	3
3	6	2
3	6	5
3	6	3
3	3	2
3	5	2
3	5	3
3	5	3
3	6	3
3	6	3
3	6	2
3	3	2
3	3	4
3	5	3
3	6	3
3	6	2
3	5	3
3	5	1
3	6	4
3	4	3
3	3	4
3	3	4
3	6	3
3	6	4
3	6	2
3	6	4
3	4	2
3	4	3
3	3	4
3	4	3
3	5	3
3	3	2
3	4	3
3	3	2
3	6	4
3	6	3
3	6	5
3	5	4
3	4	2
3	6	4
3	6	2
3	6	2
3	4	2
3	6	3
3	4	1
3	6	3
3	6	3
3	3	2
3	6	3
3	3	2
3	3	2
3	6	3
3	3	2
3	6	3
3	6	3
3	6	3
3	3	2
3	4	3
3	6	4
3	4	2
3	5	4
3	5	3
3	6	4
3	4	3
3	5	4
3	6	2
3	5	3
3	6	5
3	6	5
3	3	2
3	6	2
3	6	2
3	6	5
3	5	3
3	5	3
3	6	5
3	3	2
3	2	1
3	3	1
3	3	4
3	3	2
3	3	2
3	5	3
3	5	2
4	6	5
4	4	3
4	5	4
4	6	4
4	6	4
4	6	3
4	5	4
4	5	4
4	5	3
4	3	1
4	6	4
4	4	1
4	4	2
4	6	4
4	3	1
4	4	5
4	5	1
4	4	3
4	5	3
4	4	1
4	6	4
4	5	4
4	4	1
4	4	3
4	5	4
4	4	2
4	3	2
4	6	1
4	6	5
4	5	4
4	6	4
4	4	1
4	4	2
4	3	2
4	4	5
4	3	2
4	3	2
4	5	3
4	5	4
4	6	4
4	5	3
4	5	2
4	4	3
4	6	3
4	3	1
4	4	2
4	6	4
4	3	1
4	6	1
4	5	3
4	5	4
4	5	2
4	6	4
4	5	4
4	6	4
4	5	2
4	6	4
4	5	2
4	6	1
4	4	3
4	6	3
4	3	2
4	5	3
4	5	2
4	5	2
4	5	3
4	3	2
4	6	1
4	6	1
4	6	4
4	4	3
4	4	5
4	5	3
4	4	1
4	4	2
4	5	3
4	6	3
4	6	1
4	6	1
4	6	5
4	6	2
4	5	4
4	5	3
4	6	4
4	6	3
4	6	5
4	5	4
4	6	4
4	6	4
4	3	2
4	6	3
4	2	1
4	4	2
4	6	4
5	6	4
5	4	3
5	1	4
5	1	3
5	5	1
5	4	3
5	3	1
5	4	2
5	3	2
5	5	2
5	6	4
5	5	2
5	3	1
5	6	5
5	6	1
5	1	5
5	3	1
5	3	2
5	5	4
5	6	3
5	3	2
5	4	3
5	5	3
5	5	2
5	6	2
5	6	3
5	5	2
5	6	5
5	6	5
5	6	4
5	6	4
5	6	4
5	6	4
5	6	3
5	6	5
5	6	3
6	4	1
6	4	2
6	3	2
6	6	4
6	4	1
6	6	1
6	4	3
6	3	1
6	5	4
6	3	2
6	5	1
6	5	4
6	4	1
6	3	2
6	5	4
6	5	2
6	4	2
6	3	2
6	4	3
6	3	1
6	4	3
6	6	5
6	6	1
6	4	1
6	6	5
6	5	4
6	5	1
6	4	1
6	4	1
6	4	1
6	5	1
6	5	4
6	5	1
6	4	1
6	5	1
6	4	1
6	2	1
6	4	2
6	5	1
6	6	1
6	5	1
6	6	1
6	6	5
6	6	4
6	5	1
6	4	2
6	6	2
6	2	1
6	6	4
6	6	1
6	6	1
6	6	1
6	6	2
6	2	1
6	4	1
6	4	2
6	6	2
6	6	2
6	6	4
6	4	1
6	6	1
6	6	4
6	6	1
6	2	1
6	2	1
6	5	4
6	5	4
6	5	4
6	5	1
6	4	1
6	4	2
6	5	1
6	5	4
6	5	1
6	5	2
6	6	2
6	4	1
6	2	1
6	4	2
6	5	3
6	6	3
6	6	4
6	3	2
6	5	4
6	6	5
6	4	3
6	6	2
6	3	1
6	4	2
6	4	2
6	4	1
6	3	1
6	4	2
6	3	2
6	4	1
6	5	1
7	6	5
7	6	1
7	5	3
7	6	2
7	2	1
7	5	3
7	6	5
7	3	2
7	4	2
7	6	3
7	3	1
7	6	5
7	5	3
7	6	3
7	3	2
7	4	2
7	6	4
7	4	1
7	4	3
7	6	2
7	6	5
7	3	1
7	4	2
7	5	3
7	5	2
7	4	5
7	5	2
7	4	2
7	6	2
7	6	5
7	5	4
7	6	5
7	2	4
7	3	2
7	4	2
7	3	1
7	5	4
7	6	2
7	2	1
7	5	4
7	5	1
7	6	3
7	5	2
7	3	1
7	4	1
7	5	4
7	5	4
7	6	1
7	4	1
7	5	1
7	6	5
7	4	1
7	4	1
7	4	1
7	2	1
7	2	1
7	4	1
7	3	1
7	6	4
7	6	1
7	6	3
7	3	1
7	4	3
7	3	1
7	6	3
7	4	1
7	6	4
7	4	3
7	3	4
7	4	3
7	4	1
7	3	1
7	6	3
7	3	5
7	3	2
7	5	3
7	3	6
7	3	1
7	5	3
7	5	3
7	5	2
7	4	3
7	5	3
7	5	2
7	3	2
7	5	4
7	6	3
7	3	1
7	5	4
7	5	2
7	6	5
7	5	1
7	6	4
7	5	1
7	6	5
7	5	1
7	5	1
7	5	1
7	6	1
7	6	5
7	4	1
7	6	5
7	6	4
7	5	4
7	4	1
7	6	4
7	6	1
7	6	5
7	5	1
7	5	3
7	5	1
7	4	3
7	5	1
7	5	3
7	3	1
7	5	3
7	3	1
7	5	3
7	5	3
7	6	3
