# Supplementary material for: Limits on reliable information flows through stochastic populations
Source: PLoS Comput Biol. 2018 Jun 6;14(6):e1006195. doi: 10.1371/journal.pcbi.1006195 (PMC6005642; doi:10.1371/journal.pcbi.1006195)
Supplement: S2 Table — (XLSX) [file pcbi.1006195.s003.xlsx]

## Sheet: גיליון1
input ant speed (cm/sec)	output ant (initially imobile) speed
2.4266	0.5784
3.4038	2.6549
2.0386	2.4159
5.0083	2.4487
1.9755	2.3171
0.0683	3.1827
2.404	2.0587
1.2946	0.4742
0.0543	0.6477
0.0511	4.4386
6.5695	3.0194
3.2639	4.5704
3.4304	4.5704
2.675	6.8871
4.7964	4.6764
4.6922	4.7724
5.3846	2.9399
6.4165	1.7681
5.9618	1.3166
5.7599	3.1733
1.0119	1.264
0.0585	1.9715
0.0474	2.823
7.5239	1.9715
7.5239	2.823
2.4063	0.7349
9.0374	4.278
9.0374	2.4796
0.6259	2.4796
8.3963	2.6194
0.7824	1.3616
1.4019	1.6352
8.4712	3.5388
0.4339	1.9535
8.4847	0.7138
8.0905	0.5519
1.6905	0.8606
0.0545	0.5536
4.346	0.5003
0.2243	0.5618
9.7566	0.5618
7.7512	1.5404
4.3513	1.5929
2.2026	2.8743
1.1325	2.8743
0.0464	2.8743
4.689	1.0873
0.0694	1.0873
6.4179	0.8635
0.0677	0.5607
3.9892	2.9978
3.4835	4.7844
1.4934	5.4602
5.5546	5.4602
2.8156	2.8513
2.8337	2.8513
4.0814	0.8984
4.2905	1.363
0.0033	1.0086
4.5229	1.5438
4.7427	4.5037
0.8424	3.4253
3.7539	3.4253
1.4371	3.3555
2.4476	1.4325
10.5816	4.9406
3.1376	3.1767
1.7904	0.9253
8.9173	4.2826
4.132	1.4692
4.2826	1.4692
4.4372	1.1038
5.2817	1.0831
2.7262	0.7221
2.8724	0.7221
4.0293	1.4321
4.6977	2.6709
0.0447	0.9203
0.0528	0.9203
1.166	0.9722
2.2383	0.9722
2.1963	1.8276
7.8276	3.0921
5.1345	5.4432
1.5116	2.5922
3.9691	4.5266
8.0604	0.7791
2.9069	3.2174
3.1257	1.7292
2.5813	2.0513
5.0411	3.9003
6.7657	3.852
3.5126	3.9465
4.0414	3.2514
6.3414	3.5992
3.7372	1.4035
1.5038	0.6706
4.0623	0.6706
5.0647	3.5734
10.1477	5.4428
11.5715	2.2623
0.0845	0.9534
1.8644	0.5936
5.1786	1.0699
0.0491	3.5306
3.1901	5.7664
4.6954	2.6343
0.0432	2.6343
7.3934	5.4197
3.8018	0.7461
2.0959	0.6439
2.1108	3.3792
2.995	1.4765
3.3321	1.9269
0.0553	1.9269
5.2708	4.5301
3.9293	2.5889
0.0147	2.0306
5.2447	2.378
1.2168	4.0066
2.8627	6.5853
3.13	3.5294
2.1775	0.9508
0.0615	3.2121
2.3399	1.3366
4.7491	0.7077
0.1136	1.1134
2.4789	1.1134
4.7854	1.0173
3.25	3.1887
0.0399	2.2151
0.0494	2.2151
1.3467	0.9235
6.2719	1.3846
2.1111	0.6688
6.1394	2.6518
0.0566	0.7732
4.9581	1.1865
0.7732	0.4605
0.0579	0.4605
2.3049	2.5599
3.7993	1.0165
0.1248	3.4211
4.1639	0.595
3.5702	5.2481
6.0432	5.2897
0.7043	1.3099
2.9895	1.5632
3.3796	3.1519
3.9274	1.0182
4.6203	0.7017
8.7013	3.0371
5.5963	1.3076
3.4078	1.9163
1.67	1.1988
5.8107	3.7073
4.9852	3.8026
3.1867	1.1453
1.3851	1.0567
1.4803	1.2579
3.3313	1.0764
0.1639	0.9863
2.1805	1.0027
3.6581	1.0027
3.3744	0.9249
2.7633	0.9276
2.6433	1.7981
1.61	0.9894
1.7981	2.9393
1.4831	1.533
3.3859	0.4518
4.9085	1.2026
0.6966	1.2026
3.0809	0.9941
4.7131	3.6967
7.0726	3.9436
4.3342	3.1463
4.9726	0.5319
4.3413	2.1157
4.6812	1.9387
3.5518	0.7575
2.6336	3.64
3.4127	3.9511
0.0449	3.6273
2.2208	2.185
10.2993	3.1418
0.0412	3.5757
1.9861	1.5809
9.1486	2.3221
5.1529	2.4092
0.9831	1.945
4.6001	3.9635
0.1914	5.0292
0.1018	1.7774
2.9649	1.7774
0.0045	2.7722
0.0483	4.1945
2.7783	4.1945
0.0684	3.8237
0.0068	1.0395
3.1022	0.8637
3.1974	0.5029
0.0459	1.8837
1.9837	1.8837
1.415	3.8022
0.0183	0.5088
0.0538	1.7306
0.0676	1.8896
0.0742	0.5659
4.5011	4.1161
0.0701	1.1569
4.7943	1.1569
9.5227	0.9004
0.131	2.2933
6.3465	1.6982
3.7618	1.5125
9.4845	5.4668
5.8243	1.7679
0.7805	0.6313
0.0489	0.6313
5.552	1.8889
0.0784	1.2405
3.1581	4.7238
3.6118	2.8324
2.7728	0.8362
6.8777	0.784
1.723	0.5626
3.3834	2.9779
3.0557	3.5364
2.3158	0.6143
4.6134	3.1494
3.8535	2.5041
3.1735	1.8393
3.2457	1.5525
3.6891	0.7706
0.0026	3.3353
0.0481	3.3613
4.7847	3.3613
0.049	0.9916
4.7847	0.9916
3.2134	2.3863
1.9745	2.8217
0.0615	0.9178
2.1403	0.9049
0.047	2.575
8.6749	2.5783
7.7233	1.2612
5.8846	1.3635
8.0136	2.0655
1.3197	1.0957
0.016	1.2782
1.479	1.0742
3.7834	1.429
4.619	4.0673
1.8406	2.2658
2.8039	4.3549
3.9298	0.8715
2.5206	3.6383
0.0696	1.5769
2.1832	1.1564
7.6246	5.1404
4.5409	3.5333
4.1621	3.8081
3.4909	0.6873
3.5946	1.5029
0.0605	5.0918
1.9057	0.6597
1.4506	2.8092
5.3165	2.4706
2.8333	5.5491
2.6789	2.1818
2.3583	0.5201
0.793	0.9883
0.9463	2.9488
4.3078	2.3385
2.9523	0.7662
0.0661	2.3385
0.7662	2.9138
0.0023	2.6097
2.252	3.5471
0.0022	0.8946
0.0506	1.112
0.1907	2.7886
2.4424	0.8864
1.147	1.8492
3.2483	2.6995
2.1223	4.1969
2.3127	2.9837
3.6383	0.8708
1.4921	3.1658
0.0372	3.1658
1.8997	1.0319
1.094	1.4855
0.0022	0.5209
1.5324	1.5778
3.8012	2.9465
2.0955	0.7753
4.4433	0.7104
1.7048	1.3702
2.8008	2.1417
2.7526	0.4269
3.2203	3.381
2.1762	2.7415
3.6863	2.195
0.5026	1.2559
3.3435	0.4809
0.0508	5.5972
3.8845	4.7459
4.2076	1.0527
3.0547	1.4058
0.0468	3.7158
3.5632	2.9474
2.3455	3.3768
0.0998	1.1158
0.0624	2.5658
3.1001	2.5658
2.1397	3.8059
2.1581	3.234
3.683	1.7165
0.0008	3.0032
2.4156	1.5018
2.946	1.7507
2.443	1.7626
0.8678	1.5283
1.8623	1.5283
0.0679	0.6171
1.4946	1.891
3.7103	1.891
5.7521	1.6045
4.5303	1.8206
4.0767	1.215
5.0118	1.7976
2.2752	1.7976
3.9414	0.9295
0.0343	0.9295
3.7476	1.152
3.0841	3.4439
5.295	4.2037
4.5746	3.6934
2.289	2.8457
6.78	1.8721
0.7717	3.321
5.644	2.8372
