# Supplementary material for: Limits on reliable information flows through stochastic populations
Source: PLoS Comput Biol. 2018 Jun 6;14(6):e1006195. doi: 10.1371/journal.pcbi.1006195 (PMC6005642; doi:10.1371/journal.pcbi.1006195)
Supplement: S3 Table — (XLSX) [file pcbi.1006195.s004.xlsx]

## Sheet: Sheet1
Group size	Recruitee number	Time until recruited (seconds)
7	1	146
7	2	159
7	3	167
7	4	598
7	5	942
7	6	1195
3	1	908
3	2	908
3	1	38
3	2	344
4	1	88
4	2	479
4	3	642
2	1	507
9	1	736
9	2	1558
9	3	1884
9	4	1884
9	5	1884
9	6	1884
9	7	1884
9	8	1884
6	1	1455
6	2	1455
6	3	1455
6	4	1455
6	5	1455
4	1	61
4	2	429
4	3	684
7	1	111
7	2	152
7	3	291
7	4	680
7	5	947
7	6	1170
2	1	294
6	1	119
6	2	121
6	3	345
6	4	345
6	5	345
6	1	4
6	2	10
6	3	106
6	4	439
6	5	1344
3	1	282
3	2	1192
5	1	625
5	2	674
5	3	674
5	4	674
2	1	1574
5	1	1407
5	2	1407
5	3	1407
5	4	1407
4	1	2112
4	2	2112
4	3	2112
2	1	1173
4	1	1224
4	2	1908
4	3	1908
10	1	1035
10	2	1114
10	3	1737
10	4	1826
10	5	2240
10	6	2496
10	7	2496
10	8	2496
10	9	2496
9	1	1780
9	2	1880
9	3	1992
9	4	2778
9	5	2778
9	6	2778
9	7	2778
9	8	2778
4	1	1367
4	2	1753
4	3	1753
7	1	27
7	2	72
7	3	72
7	4	72
7	5	72
7	6	72
7	1	31
7	2	137
7	3	151
7	4	436
7	5	509
7	6	514
9	1	22
9	2	398
9	3	648
9	4	743
9	5	794
9	6	794
9	7	794
9	8	794
13	1	645
13	2	792
13	3	795
13	4	920
13	5	920
13	6	920
13	7	920
13	8	920
13	9	920
13	10	920
13	11	920
13	12	920
4	1	249
4	2	249
4	3	249
5	1	185
5	2	215
5	3	241
5	4	266
4	1	44
4	2	64
4	3	669
6	1	438
6	2	479
6	3	772
6	4	1017
6	5	1017
6	1	130
6	2	1094
6	3	1583
6	4	1592
6	5	1592
6	1	57
6	2	196
6	3	904
6	4	1633
6	5	1633
10	1	92
10	2	1940
10	3	1940
10	4	1940
10	5	1940
10	6	1940
10	7	1940
10	8	1940
10	9	1940
5	1	37
5	2	145
5	3	1234
5	4	1234
6	1	1219
6	2	1787
6	3	1787
6	4	1787
6	5	1787
8	1	356
8	2	356
8	3	356
8	4	356
8	5	356
8	6	356
8	7	356
7	1	153
7	2	186
7	3	1368
7	4	1480
7	5	1572
7	6	1572
4	1	55
4	2	407
4	3	999
5	1	37
5	2	323
5	3	541
5	4	974
4	1	408
4	2	452
4	3	452
5	1	67
5	2	677
5	3	1020
5	4	1020
8	1	259
8	2	559
8	3	2337
8	4	2337
8	5	2337
8	6	2337
8	7	2337
2	1	515
2	1	2465
2	1	3111
2	1	4059
2	1	2227
